# Supplementary material for: The role of biotic factors during plant establishment in novel communities assessed with an agent-based simulation model
Source: PeerJ. 2018 Aug 8;6:e5342. doi: 10.7717/peerj.5342 (PMC6087422; doi:10.7717/peerj.5342)
Supplement: Supplemental Information 2 — The model code (“raw data”) is written in NetLogo. Please use NetLogo version 5.3.1 to view or run the code. In NetLogo 6, the code can be viewed, but running it might cause errors. [file peerj-06-5342-s003.nlogo]

;;; Model on the local establishment of non-native plants under competition and herbivory
;;; Authors of the accompanying paper: Janina Radny & Katrin Meyer
;;; University of Göttingen, Germany
;;; 2018
;;; No warranty for anything


;;;;;;;;;;;;;;;;;;;;;;;;;;;;;;;;;;;;;;;;;;;;;;;;;;;;;;;;;;;;;;;;;;;;;;;;;;;;;;;;;;;;;;;;;;;;;;;;;;;;;;;;;;;;;;;;;;;;;;;;;;;;;;;;;;;;;;;;;;;;;;;;;;;;;;;;;;;;;;;;;;;;;;
;;;;;;;Agent types, actors
;;;;;;;;;;;;;;;;;;;;;;;;;;;;;;;;;;;;;;;;;;;;;;;;;;;;;;;;;;;;;;;;;;;;;;;;;;;;;;;;;;;;;;;;;;;;;;;;;;;;;;;;;;;;;;;;;;;;;;;;;;;;;;;;;;;;;;;;;;;;;;;;;;;;;;;;;;;;;;;;;;;;;;
globals [
  ;Plant related
  parameter                ;;;Non-native plant values

  size-factor              ;;;Takes care of size depending on cell size -- Source: Lin et al. (2012)
  parent-xcor              ;;;Parent plant coordinates
  parent-ycor              ;;;Important for dispersal of seeds in radius x around parent plant

  ;Storage variables
  ;Non-native species
  initialEx               ;;;Initial number of non-native individuals. "Ex" stands for "exotic species", the earlier describing term of non-natives.
  finalEx                 ;;;Final number of non-native individuals at the end of a simulation run.
  ;Native species
  initialAg               ;;; As above for Agrostis capilaris
  finalAg
  initialFr               ;;; As above for Festuca rubra
  finalFr
  initialHp               ;;; As above for Hypericum perforatum
  finalHp
  initialPl               ;;; As above for Plantago lanceolata
  finalPl
  ]

;;Exotic and native adult plants
breed [plants plant]

;;Exotic and native seeds
breed [seeds seed]

;Insect herbivores
breed [herbivores herbivore]

;;;;;Own-variables
patches-own [biomass_acc]  ;;;; Accumulated biomass of competing plants on this patch

herbivores-own [
  origin     ;;From the code, all agents must own origin and profile.
  profile    ;;For herbivores, this is simply "herbivore"
  preference ;;Preference "Any" is implemented at the moment. This may be changed to preference for one species to implement specialist enemies or enemy release in future versions of this model.
  ]

seeds-own [
;;Plant description
  temp_spec ;;this is to choose the species identity of natives with seedbank-based mixture.
  origin
  profile

;;Species characterisitcs
  ;Life history traits to be inherited
  seedweight
  biomass_init
  biomass_max
  max_age
  rgr
  repulse
  seedmass_per_shootmass
  germprob
  scale
  dshape

  ;Individual values
  myycor
  myxcor

  parentx
  parenty

  mydistance
  dead
  ]

plants-own [
;;Plant description
  origin                    ;;Native or exotic
  profile                   ;;Trait combination from combinator

;;Species characteristics
  ;Life history traits
  seedweight
  biomass_init
  biomass_max
  max_age
  rgr
  repulse
  seedmass_per_shootmass
  germprob

;;Individual values during simulation
  age                       ;;Time since germination in days
  biomass_now
  ;For competition
  rad                       ;;Radius of zone of influence (ZOI)
  my_area
  my_share                  ;;Share of resources on each patch in radius of ZOI
  eff_area                  ;;Effective area (resources) available after competition
  comp_pressure
  ;For death
  threshold_of_death
  adult
  gain
  scale
  dshape
  dead
  age_at_death             ;;This can be activated to track time of highest negative impact - i.e. death rate - of competition
  ]

;;;;;;;;;;;;;;;;;;;;;;;;;;;;;;;;;;;;;;;;;;;;;;;;;;;;;;;;;;;;;;;;;;;;;;;;;;;;;;;;;;;;;;;;;;;;;;;;;;;;;;;;;;;;;;;;;;;;;;;;;;;;;;;;;;;;;;;;;;;;;;;;;;;;;;;;;;;;;;;;;;;;;;
;;;;;;; SETUP
;;;;;;;;;;;;;;;;;;;;;;;;;;;;;;;;;;;;;;;;;;;;;;;;;;;;;;;;;;;;;;;;;;;;;;;;;;;;;;;;;;;;;;;;;;;;;;;;;;;;;;;;;;;;;;;;;;;;;;;;;;;;;;;;;;;;;;;;;;;;;;;;;;;;;;;;;;;;;;;;;;;;;;

to setup-environment

  clear-all                                           ;;;; Clean-up grid
  reset-ticks                                         ;;;; and time from former run
  set-default-shape herbivores "bug"                  ;;;; Herbivores get a default shape

  set-default-shape seeds "dot"
  set-default-shape plants "hollow"
  set size-factor  ( world-width / 100)

  ask patches [set pcolor 39]

  ifelse density = "low" [ ;;All native species have the same initial number of individuals
    ifelse mixture = "even"[
      create-seeds 25 * 3 ;;the whole plot fits approximately 25 planting pots from the preceeding experiment (Radny et al., in press). Each pot had 3 natives of one species in it, hence 25 * 3 individuals in the modelled world
        [set profile "Agrostis"]
      create-seeds 25 * 3
        [set profile "Festuca"]
      create-seeds 25 * 3
        [set profile "Plantago"]
      create-seeds 25 * 3
        [set profile "Hypericum"]
      ]
    [ ;; Here, the 25 planting pots (see above) have a seed-bank based mixture, i.e. the 12 plants in each "pot" have a chance as defined below to be one or another species
      create-seeds 25 * 12 ;; 25 planting pots * 12 individuals (3 individuals of 4 species = 12 individuals)
      ask seeds [
        set temp_spec random-float 1
        if temp_spec < 0.7 [
          set profile "Agrostis"
          ]
        if (temp_spec >= 0.7) AND (temp_spec < 0.9) [
          set profile "Festuca"
          ]
        if (temp_spec >= 0.9) AND (temp_spec < 0.95) [
          set profile "Hypericum"
          ]
        if (temp_spec >= 0.95) [
          set profile "Plantago"
          ]
        ]
      ]
    ]
  [ ;;Same routine as above but a higher number of native individuals
    ifelse mixture = "even" [
      create-seeds 25 * 11 ;;In high density planting pots, we used 11 individuals per native species, hence 25 pots * 11 individuals
        [set profile "Agrostis"]
      create-seeds 25 * 11
        [set profile "Festuca"]
      create-seeds 25 * 11
        [set profile "Plantago"]
      create-seeds 25 * 11
        [set profile "Hypericum"]
      ]
    [
      create-seeds 25 * 44 ;;25 planting pots * 12 individuals (11 individuals of 4 species = 44 individuals)
      ask seeds [
        set temp_spec random-float 1
        if temp_spec < 0.7 [
          set profile "Agrostis"
          ]
        if (temp_spec >= 0.7) AND (temp_spec < 0.9) [
          set profile "Festuca"
          ]
        if (temp_spec >= 0.9) AND (temp_spec < 0.95) [
          set profile "Hypericum"
          ]
        if (temp_spec >= 0.95) [
          set profile "Plantago"
          ]
        ]
      ]
    ]

  ask seeds with [profile = "Agrostis"] [
    setxy random-xcor random-ycor
    set origin  "native"
    set seedweight 0.06
    set biomass_max 4000
    set max_age 76
    set repulse 0.3
    set seedmass_per_shootmass 0.6 * random-normal 1 0.1
    set germprob 0.02
    set scale 400
    set dshape 1.4
    set color yellow
    set dead False
    ]

  ask seeds with [profile = "Festuca"] [
    setxy random-xcor random-ycor
    set origin "native"
    set profile "Festuca"
    set seedweight 0.77
    set biomass_max 12000
    set max_age 76
    set repulse 0.3
    set seedmass_per_shootmass 0.4 * random-normal 1 0.1
    set germprob 0.5
    set scale 200
    set dshape 1.4
    set color green
    set dead False
    ]

  ask seeds with [profile = "Hypericum"] [
    setxy random-xcor random-ycor
    set origin  "native"
    set profile "Hypericum"
    set seedweight 0.09
    set biomass_max 5800
    set max_age 76
    set repulse 0.6
    set seedmass_per_shootmass 0.23 * random-normal 1 0.1
    set germprob 0.42
    set scale 500 ;sticky seeds, thus long-distance dispersal parameters
    set dshape 1.4
    set color 114
    set dead False
    ]

  ask seeds with [profile = "Plantago"] [
    setxy random-xcor random-ycor
    set origin  "native"
    set profile "Plantago"
    set seedweight 1.4
    set biomass_max 8000
    set max_age 76
    set repulse 0.3
    set seedmass_per_shootmass 0.23 * random-normal 1 0.1
    set germprob 0.29 ;;
    set scale 500
    set dshape 1.4
    set color blue
    set dead False
    ]

  create-seeds 8 * (2 ^ invasion-level) [
    setxy random-xcor random-ycor
    set color red
    set origin "exotic"
    set dead False
    ]

;;;;; For sources of parameter values, see main publication
;;;;; Source of coding stucture: http://groups.yahoo.com/group/netlogo-users/message/11470
  set parameter [

["HHH"   ;;item 0
  3      ;;initial size (mg)
  15000  ;;max. size (mg)
  76     ;;max. age
  0.7    ;;repulse of herbivores
  0.41   ;;transformation of biomass into seeds
  0.05   ;;germination rate
  500    ;;Scale of Weibull curve
  1.4    ;;Shappe of Weibull curve
  ]

["HLL"   ;;item 1
  3      ;;initial size (mg)
  15000  ;;max. size (mg)
  76     ;;max. age
  0.3    ;;repulse of herbivores
  0.41   ;;transformation of biomass into seeds
  0.05   ;;germination rate
  200    ;;scale
  1.4    ;;shape
 ]

["LHL"   ;;item 2
  1      ;;initial size (mg)
  4000   ;;max. size (mg)
  76     ;;max. age
  0.7    ;;repulse of herbivores
  0.65   ;;transformation of biomass into seeds
  0.05   ;;germination rate
  200    ;;scale
  1.4    ;;shape
  ]

["LLH"   ;;item 3
  1      ;;initial size (mg)
  4000   ;;max. size (mg)
  76     ;;max. age
  0.3    ;;repulse of herbivores
  0.65   ;;transformation of biomass into seeds
  0.05   ;;germination rate
  500    ;;scale
  1.4    ;;shape
  ]

["LHH"   ;item 4
  1      ;;initial size (mg)
  4000   ;;max. size (mg)
  76     ;;max. age
  0.7    ;;repulse of herbivores
  0.65   ;;transformation of biomass into seeds
  0.05   ;;germination rate
  500    ;;scale
  1.4    ;;shape
  ]

["HLH"   ;;item 5
  3      ;;initial size (mg)
  15000  ;;max. size (mg)
  76     ;;max. age
  0.3    ;;repulse of herbivores
  0.41   ;;transformation of biomass into seeds
  0.05   ;;germination rate
  500    ;;scale
  1.4    ;;shape
  ]

["HHL"   ;item 6
  3      ;;initial size (mg)
  15000  ;;max. size (mg)
  76     ;;max. age
  0.7    ;;repulse of herbivores
  0.41   ;;transformation of biomass into seeds
  0.05   ;;germination rate
  200    ;;scale
  1.4    ;;shape
  ]

["LLL"   ;;item 7
  1      ;;initial size (mg)
  4000   ;;max. size (mg)
  76     ;;max. age
  0.3    ;;repulse of herbivores
  0.65   ;;transformation of biomass into seeds
  0.05   ;;germination rate
  200    ;;scale
  1.4    ;;shape
  ]
  ]

;;Here, the actual plant is created (in the form of a seed)
  ask seeds with [origin = "exotic"] [
    let profile-me combinator
    let profile-data item profile-me parameter
    set profile item 0 profile-data
    set seedweight item 1 profile-data
    set biomass_max item 2 profile-data
    set max_age item 3 profile-data
    set repulse item 4 profile-data
    set seedmass_per_shootmass item 5 profile-data
    set germprob item 6 profile-data
    set scale item 7 profile-data
    set dshape item 8 profile-data
    set color red
    ]

;; Seeds germinate
  germinate

end

;;;;;;;;;;;;;;;;;;;;;;;;;;;;;;;;;;;;;;;;;;;;;;;;;;;;;;;;;;;;;;;;;;;;;;;;;;;;;;;;;;;;;;;;;;;;;;;;;;;;;;;;;;;;;;;;;;;;;;;;;;;;;;;;;;;;;;;;;;;;;;;;;;;;;;;;;;;;;;;;;;;;;;
;;;;;;; GO (flow of model procedures)
;;;;;;;;;;;;;;;;;;;;;;;;;;;;;;;;;;;;;;;;;;;;;;;;;;;;;;;;;;;;;;;;;;;;;;;;;;;;;;;;;;;;;;;;;;;;;;;;;;;;;;;;;;;;;;;;;;;;;;;;;;;;;;;;;;;;;;;;;;;;;;;;;;;;;;;;;;;;;;;;;;;;;;

to go

;;;;Stopping commands
if ticks > 76 [stop]

;;;; Simulation is terminated if there are no exotic individuals left
if not any? turtles with [origin = "exotic"] [stop]

;;; Herbivore procedures
move_gen   ;;appear and walk around, daily
eat_gen    ;;actual herbivory, daily

;;;Plant procedures
compete      ;;daily
grow         ;;daily
ageing       ;;daily
reproduce    ;;once a year (at the end of the simulation)
die-back     ;;die

tick

end

;;;;;;;;;;;;;;;;;;;;;;;;;;;;;;;;;;;;;;;;;;;;;;;;;;;;;;;;;;;;;;;;;;;;;;;;;;;;;;;;;;;;;;;;;;;;;;;;;;;;;;;;;;;;;;;;;;;;;;;;;;;;;;;;;;;;;;;;;;;;;;;;;;;;;;;;;;;;;;;;;;;;;;
;;;;;;; PROCEDURES
;;;;;;;;;;;;;;;;;;;;;;;;;;;;;;;;;;;;;;;;;;;;;;;;;;;;;;;;;;;;;;;;;;;;;;;;;;;;;;;;;;;;;;;;;;;;;;;;;;;;;;;;;;;;;;;;;;;;;;;;;;;;;;;;;;;;;;;;;;;;;;;;;;;;;;;;;;;;;;;;;;;;;;

;;;;;;;;;;;;;;
;;Germination
;;
;;Seeds germinate if a random number is smaller than the germination probability
;;Else the seed is removed
;;Germination probability is 4th item in list seed-profiles
;;;;;;;;;;;;;;

to germinate

  ask seeds [
    hatch-plants 1 [ ;new plants get values
      set adult false
      set dead False
      set age 1
      set biomass_now seedweight * 10 * random-normal 1 0.1
      set rgr 1 + ((ln(biomass_max) - ln(biomass_now)) / (max_age - age))

      ;;;;;Cacluation of (initial) ZOI and drawing of the plant
      ifelse coding = "Weiner et al" [
        ;;  calculation based on Weiner and Damgaard (2006)
        set rad sqrt ((biomass_now ^ ( 2 / 3)) / pi)
        set eff_area pi * rad ^ 2
        set size rad * 2 * size-factor
        ]
      [
        ;; calculation based on Lin et al (2012)
        set rad (biomass_now ^ ( 3 / 8)) * ( pi ^ ( -1 / 2))
        set eff_area biomass_now ^ (3 / 4)
        set size rad  * 2 * size-factor
        ]

      ifelse origin = "exotic" [
        set threshold_of_death 0.05
        ]
      [
        set threshold_of_death 0.05
        ]
      ]

    die
    ]

    set initialEx count plants with [origin = "exotic"]
    set initialAg count plants with [profile = "Agrostis"]
    set initialFr count plants with [profile = "Festuca"]
    set initialHp count plants with [profile = "Hypericum"]
    set initialPl count plants with [profile = "Plantago"]

end

;;;;;;;;;;;;;;;;;;;;;;;;;;;;;;;;;;;;;;;;;;;
;Herbivore move & eat
;
;Herbivores appear, walk around and eat here and there
;To acount for various herbivores,
;;;;;;;;;;;;;;;;;;;;;;;;;;;;;;;;;;;;;;;;;;;

to move_gen

  if herbivore_density = 0 [ ]  ;;No herbivores are created (only written out for completeness)

  if herbivore_density = 1 [
    create-herbivores 13 [      ;;3.2 hoppers per square metre (Ledergreber et al. 1997)
      set color 114
      set size 2
      setxy random-xcor random-ycor
      set origin "herbivore"
      set profile "herbivore"
      set preference "any"      ;;Future extensions can implement specialists by setting distinct preferences of herbivores
      ]
    ]

  if herbivore_density = 2 [
    create-herbivores 25 * 3 [  ;;25 planting pots (see above) * 3 herbivore individuals per pot
      set color 114
      set size 2
      setxy random-xcor random-ycor
      set origin "herbivore"
      set profile "herbivore"
      set preference "any"
      ]
    ]

ask herbivores with [preference = "any"] [
    hatch-herbivores (random(10 - 7) + 7) [   ;;Herbivores eat between one and three times a day. Each hebrivore is multiplied by the times of meals it takes that day. The number of meals is a random number between 1 and 3.
      setxy random-xcor random-ycor
      ]
    let targetplant one-of plants in-radius 50
    if targetplant != nobody [move-to targetplant]
    ]

end

to eat_gen

  ask herbivores with [preference = "any"] [
    ask plants-here [
      if random-float 1 > repulse [
        let before-attack biomass_now
        set biomass_now biomass_now - (7.5 * (1 + random-float 0.1))
        if biomass_now <= before-attack * 0.1  [  ;;In the experiment, some plants fully recovered from 75% foliage loss. We assume that 90% will kill the plant.
          die
          ]
        ]
      ]
    die
    ]

end


;;;;;;;;;;;;;;;;;;;;;;;;;;;;;;;;;;;;;;;;;;;;;
;Plant move I
;
;Compete, grow and age
;;;;;;;;;;;;;;;;;;;;;;;;;;;;;;;;;;;;;;;;;;;;;

to compete

;Step 0: Patches are reset
ask patches [
  set biomass_acc 0
  set pcolor 39
  ]

;Step 1: Plants "occupy" their surrounding
ask plants with [dead = false] [
  ask patches in-radius (rad * size-factor) [
    set biomass_acc biomass_acc + [biomass_now ^ a-symmetry] of myself
    set pcolor pcolor - 1
    ]
  ]

;Step 2: Computational trick by Lin et al. (2012)
ask patches with [biomass_acc > 0] [
  set biomass_acc 1 / biomass_acc
  ]

;Step 3: Plants compare their biomass to the biomass of competitors and calculate their share
ask plants with [dead = false] [
  set my_area (count patches in-radius (rad * size-factor))
  ifelse my_area <= 0 [
    die
    ]
  [
    set my_share (sum ([biomass_acc * [biomass_now ^ a-symmetry] of myself] of patches in-radius (rad * size-factor)))
    set comp_pressure my_share / my_area
    ifelse coding = "Weiner et al" [
      set eff_area (biomass_now ^ ( 2 / 3)) * comp_pressure
      ]
    [
      set eff_area (biomass_now ^ (3 / 4) ) * comp_pressure
      ]
    ]
  ]

end

to grow ;;and die

  ask plants with [dead = false] [
    ifelse comp_pressure <= 0 [
      set color black
      set dead True
      set age_at_death age
      ]
    [
      ifelse coding = "Weiner et al" [
        set gain rgr * (eff_area - (biomass_now ^ 2 / biomass_max ^ (4 / 3)))
        ]
      [
        set gain  rgr * eff_area  * (1 - ((biomass_now / biomass_max) ^ 0.25))
        ]
      ifelse gain <= (biomass_now ^ (3 / 4)) * threshold_of_death [
        set dead True
        set age_at_death age
        set color black
        ]
      [
        set biomass_now biomass_now + gain
        ifelse coding =  "Weiner et al" [
          set rad sqrt ((biomass_now ^ ( 2 / 3)) / pi)
          ]
        [
          set rad (biomass_now ^( 3 / 8)) * (PI ^ (-1 / 2))
          ]
        set size rad * size-factor * 2
        ]
      ]
    ]

end

to ageing

ask plants [
  set age age + 1
  if age = max_age [
    set adult true
    ]
  ]

end


;;;;;;;;;;;;;;;;;;;;;;;;;;;;;;;;;;;;;;;;;;;;;
;Plant move II
;
;reproduction and death
;this routine is preserved in the model for future extension to more generations per simulation run
;;;;;;;;;;;;;;;;;;;;;;;;;;;;;;;;;;;;;;;;;;;;;

to reproduce

  ask plants with [adult = true AND dead = false AND origin = "exotic"] [
    if origin = "exotic" [
      set finalEx finalEx + 1
      ]
    let seedmass biomass_now * seedmass_per_shootmass

    hatch-seeds ((seedmass / seedweight) * germprob) [   ;;;To reduce computation time, only seeds that would germinate in the next generation are created
      set dead false
      set size 1
      set parenty ycor
      set parentx xcor
      rt random-float 360
      set mydistance
      scale * ((- ln (1 - random-float 1)) ^ (1 / dshape)) ;;Weibull-shaped dispersal, lambda and k are species-specific
      jump mydistance

     ;;Seeds disappear from the simulation when they are dispersed beyond the world borders
     if distancexy parentx parenty != distancexy-nowrap parentx parenty [
       die
       ]

     ]

    set dead True
    set age_at_death age
    ]

end

to die-back

ask plants with [dead = True] [
  die
  ]

end
@#$#@#$#@
GRAPHICS-WINDOW
36
46
650
661
-1
-1
6.0
1
10
1
1
1
0
1
1
1
0
100
0
100
0
0
1
ticks
30.0

BUTTON
670
613
806
677
Setup environment
setup-environment
NIL
1
T
OBSERVER
NIL
NIL
NIL
NIL
1

SLIDER
665
210
842
243
invasion-level
invasion-level
0
5
5.0
1
1
NIL
HORIZONTAL

TEXTBOX
671
584
821
602
Starting the simulation
14
0.0
1

TEXTBOX
668
50
818
84
Parameter configuration\n
14
0.0
1

TEXTBOX
669
111
833
139
Starting density of native seeds
11
0.0
1

TEXTBOX
673
191
848
209
Initial number of non-natives\n
11
0.0
1

TEXTBOX
863
190
1136
241
Trait profile of non-native species
11
0.0
1

CHOOSER
864
210
1002
255
combinator
combinator
0 1 2 3 4 5 6 7
0

TEXTBOX
1038
192
1216
304
0=HiAll (HHH)\n1=HiComp (HLL)\n2=HiDef  (LHL)\n3=HiDisp (LLH)\n4=LoComp (LHH)\n5=LoDef  (HLH)\n6=LoDisp (HHL)\n7=LoAll  (LLL)
11
0.0
1

BUTTON
818
613
941
677
Start simulation
go
T
1
T
OBSERVER
NIL
NIL
NIL
NIL
1

SLIDER
669
441
853
474
a-symmetry
a-symmetry
0
1.5
1.5
0.25
1
NIL
HORIZONTAL

PLOT
1179
50
1608
431
Number of plants
Ticks
Population size
0.0
10.0
0.0
10.0
true
true
"" ""
PENS
"number_ex" 1.0 0 -8053223 true "" "if any? plants [if count turtles with [origin = \"exotic\"] > 1 [plot count turtles with [ origin = \"exotic\" AND dead = False]]]"
"number_fr" 1.0 0 -15040220 true "" "if any? plants [if count turtles with [profile = \"Festuca\"] > 1 [plot count turtles with [ profile = \"Festuca\" AND dead = False]]]"
"number_pl" 1.0 0 -14454117 true "" "if any? plants [if count turtles with [profile = \"Plantago\"] > 1 [plot count turtles with [ profile = \"Plantago\" AND dead = False]]]"
"number_hp" 1.0 0 -11783835 true "" "if any? plants [if count turtles with [profile = \"Hypericum\"] > 1 [plot count turtles with [ profile = \"Hypericum\" AND dead = False]]]"
"number_ac" 1.0 0 -4079321 true "" "if any? plants [if count turtles with [profile = \"Agrostis\"] > 1 [plot count turtles with [ profile = \"Agrostis\" AND dead = False]]]"
"number_dead" 1.0 0 -2064490 true "" "if any? plants [if count plants with [dead = True] > 1 [plot count turtles with [dead = True ]]]"
"number_adults" 1.0 0 -16050907 true "" "if any? plants with [adult = true] [plot count plants with [adult = true]]"

CHOOSER
881
444
1019
489
coding
coding
"Weiner et al" "Lin"
1

CHOOSER
665
131
803
176
density
density
"low" "high"
1

CHOOSER
861
130
999
175
mixture
mixture
"even" "seedbank"
1

SLIDER
664
322
836
355
herbivore_density
herbivore_density
0
2
1.0
1
1
NIL
HORIZONTAL

TEXTBOX
667
84
817
112
Plant population parameters\n---------------------------
11
0.0
1

TEXTBOX
867
110
1017
128
Mixture of native community
11
0.0
1

TEXTBOX
669
293
819
321
Herbivore parameter\n-----------------------
11
0.0
1

TEXTBOX
672
395
822
423
Competition parameters\n------------------------
11
0.0
1

TEXTBOX
671
421
847
449
Degree of competition asymmetry
11
0.0
1

TEXTBOX
882
420
1032
438
Source of calculation mode
11
0.0
1

@#$#@#$#@
## Purpose of the model

This model is intended to explore differences in early establishment success of non-native plant species in a native community. 

The native community is excerting biotic pressures in form of competition and herbivore attack. The non-native species are characterized by their ability to respond to these pressures. The ability is classified as either strong or weak and expressed by seedweight and maximum biomass (competitive traits) and repulsion of herbivores (defensive ability).
 
Establishment success is determined as survival of the non-native species.

## Initialization and running the model

### Initialization

On initialzation, seeds of the native and non-native species are created according to scenario selection (see Scenarios and Settings below). Seeds germinate with a specific probability and turn into plants. The native community consists of four native plant species and generalist herbivores. There is always only one non-native plant species mixed into the community. 

### Process order

Each day, herbivores appear on the grid and approach random plants. If a random number drawn from the interval [0, 1] is larger than the repulse value of the plant, the herbivore consumes 7.5 mg of plant biomass. 
After consumption - or attempt of consumption - the herbivore is removed from the grid. 

Plants are represented by the physical area they occupy. This area is the circular Zone-of-Influence ZOI (Lin et al., 2012; Weiner and Damgaard, 2006), allometrically related to their aboveground biomass. Where ZOIs are overlapping, i.e. a patch is within the ZOI of more than one plant, plants compete for resources. Depending on the degree of competition asymmetry (see below), plants capture a given amount of resources.

Captured resources are used for growth and maintainance of metabolism. If the amount of captured resources falls below a minimum threshold, the plant dies. 

After growth, plant age is increased by one day. After 75 days, the non-native plants produce seeds as a function of their biomass and disperse them in space. Dispersal distance of seeds is recorded. 

### End of simulation

Each tick represents one day. The simulation is terminated when the non-native individuals have reached their maximum age and have reproduced. 
The simulation run stops earlier, if there are no non-native individuals left. 


## Scenarios and settings

### Non-native species

There are eight non-native species implemented in the model. They are created from combinations of traits values, expressing their competitive (seedweight and biomass) and defensive (repulse) ability. 

At this stage, high or low values of competitive ability and defensive ability are of main importance. The species are also characterized by dispersal values (scale and shape of dispersal kernel), which is intended to be used in a future upgrade of the model. However, for the current model version, dispersal values are not of importance.

Initial density of non-native seeds can be varied as 8 * 2^invasion-level, taking values between 8 and 256 individuals.

### Native commnity

The native community consists of generic species based on characteristics of the species Agrostis capilaris, Festuca rubra, Hypericum perforatum and Plantago lanceolata. 

Initial density of native seeds can be set to low (300 individuals) or high (1100 individuals). These values are based on a greenhouse experiment (Radny et al. in press), where planting pots of 18x18cm (0.04 m^2) harboured 12 or 44 native plants. 

Initial  community mixture is either even - each species is represented with the same number of individuals - or based on literature values of seedbank size of those species (for literature citations, see Radny and Meyer 2017). 

### Herbivore density

Herbivore density can take three values:
0 - No herbivores on the grid
1 - Herbivore density is based on Locusta migratoria (Ledergerber 1997) => 13
2 - Herbivore density is based on experimental values (Radny et al. in press) => 75

### Degree of competition asymmetry

Competitive asymmetry (Θ) determines the proportion of resources captured under competition proportional to biomass of the competing plants (Weiner and Damgaard 2006). 

In this model, it takes values between 0 and 1.5 in 0.25 steps. 

Setting  the competiton asymmetry to 0 implies that contested resources are shared equally among the competitors, regardless of their biomass.

Increasing competition asymmetry leads to an increasing weight of biomass for capturing contested resources in a shared cell. With Θ = 1, a larger plant receives a larger share of the contested resources than a smaller plant, proportional to its biomass (perfect size-symmetry). When Θ is larger than 1, the larger plant receives the larger share, dispropotionate to its biomass.

## Potenital further development of the model

### Extension of observation period

Reproduction is included in the model. Dispersal of seeds records seeds which remain on the parental patch and seeds leaving it. 
A future expansion could observe population dynamics over several generations. 

### Spatial upscaling

The model can be used as subunit for a large-scale simulation, tracking range expansion dynamics of plants with climate change. 

### Individual interaction modi

Interactions between individuals are uniform for both inter- and intraspecific interaction partners. This is a common simplification. However, we advocate for expansion attempts, distinguishing between inter- and intraspecific interactions, e.g. through facilitation or pairing-specific degrees of competition for resources. 

### Inclusion of specialist herbivores

Due to a lack of data, we were not able to include specialist herbivores. We invite interested modellers to extend the model with specialist herbivores, especially for simulation of effects of enemy release scenarios. 


## Relevant publications

For extended description, parametrization and analysis of results, please see:
Radny, J., Meyer, K.M., 2017. The role of biotic factors during plant establishment in novel communities assessed with an agent-based simulation model (No. e3088v1). PeerJ Inc. https://doi.org/10.7287/peerj.preprints.3088v1


This model is partially based on a greenhouse experiment, described in:
Radny, J., van der Putten, W.H., Tielbörger, K., Meyer, K.M., in press. Influence of seed size on performance of non-native annual plant species in a novel community at two planting densities. Acta Oecologica. https://doi.org/10.1016/j.actao.2018.05.005

### Cited references

Ledergerber, S., Thommen, G.H., Baur, B., 1997. Grazing damage to plants and gastropod and grasshopper densities in a CO< sub> 2</sub>-enrichment experiment on calcareous grassland. Acta Oecologica 18, 255–261.

Lin, Y., Berger, U., Grimm, V., Ji, Q.-R., 2012. Differences between symmetric and asymmetric facilitation matter: exploring the interplay between modes of positive and negative plant interactions. Journal of Ecology 100, 1482–1491. https://doi.org/10.1111/j.1365-2745.2012.02019.x

Weiner, J., Damgaard, C., 2006. Size-asymmetric competition and size-asymmetric growth in a spatially explicit zone-of-influence model of plant competition. Ecol. Res. 21, 707–712. https://doi.org/10.1007/s11284-006-0178-6


## Credits 

The model structure is based on:

Lin, Y., Berger, U., Grimm, V., Ji, Q.-R., 2012. Differences between symmetric and asymmetric facilitation matter: exploring the interplay between modes of positive and negative plant interactions. Journal of Ecology 100, 1482–1491. https://doi.org/10.1111/j.1365-2745.2012.02019.x
@#$#@#$#@
default
true
0
Polygon -7500403 true true 150 5 40 250 150 205 260 250

airplane
true
0
Polygon -7500403 true true 150 0 135 15 120 60 120 105 15 165 15 195 120 180 135 240 105 270 120 285 150 270 180 285 210 270 165 240 180 180 285 195 285 165 180 105 180 60 165 15

arrow
true
0
Polygon -7500403 true true 150 0 0 150 105 150 105 293 195 293 195 150 300 150

box
false
0
Polygon -7500403 true true 150 285 285 225 285 75 150 135
Polygon -7500403 true true 150 135 15 75 150 15 285 75
Polygon -7500403 true true 15 75 15 225 150 285 150 135
Line -16777216 false 150 285 150 135
Line -16777216 false 150 135 15 75
Line -16777216 false 150 135 285 75

bug
true
0
Circle -7500403 true true 96 182 108
Circle -7500403 true true 110 127 80
Circle -7500403 true true 110 75 80
Line -7500403 true 150 100 80 30
Line -7500403 true 150 100 220 30

butterfly
true
0
Polygon -7500403 true true 150 165 209 199 225 225 225 255 195 270 165 255 150 240
Polygon -7500403 true true 150 165 89 198 75 225 75 255 105 270 135 255 150 240
Polygon -7500403 true true 139 148 100 105 55 90 25 90 10 105 10 135 25 180 40 195 85 194 139 163
Polygon -7500403 true true 162 150 200 105 245 90 275 90 290 105 290 135 275 180 260 195 215 195 162 165
Polygon -16777216 true false 150 255 135 225 120 150 135 120 150 105 165 120 180 150 165 225
Circle -16777216 true false 135 90 30
Line -16777216 false 150 105 195 60
Line -16777216 false 150 105 105 60

car
false
0
Polygon -7500403 true true 300 180 279 164 261 144 240 135 226 132 213 106 203 84 185 63 159 50 135 50 75 60 0 150 0 165 0 225 300 225 300 180
Circle -16777216 true false 180 180 90
Circle -16777216 true false 30 180 90
Polygon -16777216 true false 162 80 132 78 134 135 209 135 194 105 189 96 180 89
Circle -7500403 true true 47 195 58
Circle -7500403 true true 195 195 58

circle
false
0
Circle -7500403 true true 0 0 300

circle 2
false
0
Circle -7500403 true true 0 0 300
Circle -16777216 true false 30 30 240

cow
false
0
Polygon -7500403 true true 200 193 197 249 179 249 177 196 166 187 140 189 93 191 78 179 72 211 49 209 48 181 37 149 25 120 25 89 45 72 103 84 179 75 198 76 252 64 272 81 293 103 285 121 255 121 242 118 224 167
Polygon -7500403 true true 73 210 86 251 62 249 48 208
Polygon -7500403 true true 25 114 16 195 9 204 23 213 25 200 39 123

cylinder
false
0
Circle -7500403 true true 0 0 300

dot
false
0
Circle -7500403 true true 90 90 120

face happy
false
0
Circle -7500403 true true 8 8 285
Circle -16777216 true false 60 75 60
Circle -16777216 true false 180 75 60
Polygon -16777216 true false 150 255 90 239 62 213 47 191 67 179 90 203 109 218 150 225 192 218 210 203 227 181 251 194 236 217 212 240

face neutral
false
0
Circle -7500403 true true 8 7 285
Circle -16777216 true false 60 75 60
Circle -16777216 true false 180 75 60
Rectangle -16777216 true false 60 195 240 225

face sad
false
0
Circle -7500403 true true 8 8 285
Circle -16777216 true false 60 75 60
Circle -16777216 true false 180 75 60
Polygon -16777216 true false 150 168 90 184 62 210 47 232 67 244 90 220 109 205 150 198 192 205 210 220 227 242 251 229 236 206 212 183

fish
false
0
Polygon -1 true false 44 131 21 87 15 86 0 120 15 150 0 180 13 214 20 212 45 166
Polygon -1 true false 135 195 119 235 95 218 76 210 46 204 60 165
Polygon -1 true false 75 45 83 77 71 103 86 114 166 78 135 60
Polygon -7500403 true true 30 136 151 77 226 81 280 119 292 146 292 160 287 170 270 195 195 210 151 212 30 166
Circle -16777216 true false 215 106 30

flag
false
0
Rectangle -7500403 true true 60 15 75 300
Polygon -7500403 true true 90 150 270 90 90 30
Line -7500403 true 75 135 90 135
Line -7500403 true 75 45 90 45

flower
false
0
Polygon -10899396 true false 135 120 165 165 180 210 180 240 150 300 165 300 195 240 195 195 165 135
Circle -7500403 true true 85 132 38
Circle -7500403 true true 130 147 38
Circle -7500403 true true 192 85 38
Circle -7500403 true true 85 40 38
Circle -7500403 true true 177 40 38
Circle -7500403 true true 177 132 38
Circle -7500403 true true 70 85 38
Circle -7500403 true true 130 25 38
Circle -7500403 true true 96 51 108
Circle -16777216 true false 113 68 74
Polygon -10899396 true false 189 233 219 188 249 173 279 188 234 218
Polygon -10899396 true false 180 255 150 210 105 210 75 240 135 240

hollow
true
0
Circle -7500403 false true 8 8 283

house
false
0
Rectangle -7500403 true true 45 120 255 285
Rectangle -16777216 true false 120 210 180 285
Polygon -7500403 true true 15 120 150 15 285 120
Line -16777216 false 30 120 270 120

leaf
false
0
Polygon -7500403 true true 150 210 135 195 120 210 60 210 30 195 60 180 60 165 15 135 30 120 15 105 40 104 45 90 60 90 90 105 105 120 120 120 105 60 120 60 135 30 150 15 165 30 180 60 195 60 180 120 195 120 210 105 240 90 255 90 263 104 285 105 270 120 285 135 240 165 240 180 270 195 240 210 180 210 165 195
Polygon -7500403 true true 135 195 135 240 120 255 105 255 105 285 135 285 165 240 165 195

line
true
0
Line -7500403 true 150 0 150 300

line half
true
0
Line -7500403 true 150 0 150 150

orbit 1
true
0
Circle -7500403 true true 116 11 67
Circle -7500403 false true 41 41 218

pentagon
false
0
Polygon -7500403 true true 150 15 15 120 60 285 240 285 285 120

person
false
0
Circle -7500403 true true 110 5 80
Polygon -7500403 true true 105 90 120 195 90 285 105 300 135 300 150 225 165 300 195 300 210 285 180 195 195 90
Rectangle -7500403 true true 127 79 172 94
Polygon -7500403 true true 195 90 240 150 225 180 165 105
Polygon -7500403 true true 105 90 60 150 75 180 135 105

plant
false
0
Rectangle -7500403 true true 135 90 165 300
Polygon -7500403 true true 135 255 90 210 45 195 75 255 135 285
Polygon -7500403 true true 165 255 210 210 255 195 225 255 165 285
Polygon -7500403 true true 135 180 90 135 45 120 75 180 135 210
Polygon -7500403 true true 165 180 165 210 225 180 255 120 210 135
Polygon -7500403 true true 135 105 90 60 45 45 75 105 135 135
Polygon -7500403 true true 165 105 165 135 225 105 255 45 210 60
Polygon -7500403 true true 135 90 120 45 150 15 180 45 165 90

plant small
false
0
Rectangle -7500403 true true 135 240 165 300
Polygon -7500403 true true 135 255 90 210 45 195 75 255 135 285
Polygon -7500403 true true 165 255 210 210 255 195 225 255 165 285
Polygon -7500403 true true 135 240 120 195 150 165 180 195 165 240

sheep
false
15
Circle -1 true true 203 65 88
Circle -1 true true 70 65 162
Circle -1 true true 150 105 120
Polygon -7500403 true false 218 120 240 165 255 165 278 120
Circle -7500403 true false 214 72 67
Rectangle -1 true true 164 223 179 298
Polygon -1 true true 45 285 30 285 30 240 15 195 45 210
Circle -1 true true 3 83 150
Rectangle -1 true true 65 221 80 296
Polygon -1 true true 195 285 210 285 210 240 240 210 195 210
Polygon -7500403 true false 276 85 285 105 302 99 294 83
Polygon -7500403 true false 219 85 210 105 193 99 201 83

square
false
0
Rectangle -7500403 true true 30 30 270 270

square 2
false
0
Rectangle -7500403 true true 30 30 270 270
Rectangle -16777216 true false 60 60 240 240

star
false
0
Polygon -7500403 true true 151 1 185 108 298 108 207 175 242 282 151 216 59 282 94 175 3 108 116 108

target
false
0
Circle -7500403 true true 0 0 300
Circle -16777216 true false 30 30 240
Circle -7500403 true true 60 60 180
Circle -16777216 true false 90 90 120
Circle -7500403 true true 120 120 60

tree
false
0
Circle -7500403 true true 118 3 94
Rectangle -6459832 true false 120 195 180 300
Circle -7500403 true true 65 21 108
Circle -7500403 true true 116 41 127
Circle -7500403 true true 45 90 120
Circle -7500403 true true 104 74 152

triangle
false
0
Polygon -7500403 true true 150 30 15 255 285 255

triangle 2
false
0
Polygon -7500403 true true 150 30 15 255 285 255
Polygon -16777216 true false 151 99 225 223 75 224

truck
false
0
Rectangle -7500403 true true 4 45 195 187
Polygon -7500403 true true 296 193 296 150 259 134 244 104 208 104 207 194
Rectangle -1 true false 195 60 195 105
Polygon -16777216 true false 238 112 252 141 219 141 218 112
Circle -16777216 true false 234 174 42
Rectangle -7500403 true true 181 185 214 194
Circle -16777216 true false 144 174 42
Circle -16777216 true false 24 174 42
Circle -7500403 false true 24 174 42
Circle -7500403 false true 144 174 42
Circle -7500403 false true 234 174 42

turtle
true
0
Polygon -10899396 true false 215 204 240 233 246 254 228 266 215 252 193 210
Polygon -10899396 true false 195 90 225 75 245 75 260 89 269 108 261 124 240 105 225 105 210 105
Polygon -10899396 true false 105 90 75 75 55 75 40 89 31 108 39 124 60 105 75 105 90 105
Polygon -10899396 true false 132 85 134 64 107 51 108 17 150 2 192 18 192 52 169 65 172 87
Polygon -10899396 true false 85 204 60 233 54 254 72 266 85 252 107 210
Polygon -7500403 true true 119 75 179 75 209 101 224 135 220 225 175 261 128 261 81 224 74 135 88 99

wheel
false
0
Circle -7500403 true true 3 3 294
Circle -16777216 true false 30 30 240
Line -7500403 true 150 285 150 15
Line -7500403 true 15 150 285 150
Circle -7500403 true true 120 120 60
Line -7500403 true 216 40 79 269
Line -7500403 true 40 84 269 221
Line -7500403 true 40 216 269 79
Line -7500403 true 84 40 221 269

wolf
false
0
Polygon -16777216 true false 253 133 245 131 245 133
Polygon -7500403 true true 2 194 13 197 30 191 38 193 38 205 20 226 20 257 27 265 38 266 40 260 31 253 31 230 60 206 68 198 75 209 66 228 65 243 82 261 84 268 100 267 103 261 77 239 79 231 100 207 98 196 119 201 143 202 160 195 166 210 172 213 173 238 167 251 160 248 154 265 169 264 178 247 186 240 198 260 200 271 217 271 219 262 207 258 195 230 192 198 210 184 227 164 242 144 259 145 284 151 277 141 293 140 299 134 297 127 273 119 270 105
Polygon -7500403 true true -1 195 14 180 36 166 40 153 53 140 82 131 134 133 159 126 188 115 227 108 236 102 238 98 268 86 269 92 281 87 269 103 269 113

x
false
0
Polygon -7500403 true true 270 75 225 30 30 225 75 270
Polygon -7500403 true true 30 75 75 30 270 225 225 270
@#$#@#$#@
NetLogo 6.0.2
@#$#@#$#@
@#$#@#$#@
@#$#@#$#@
<experiments>
  <experiment name="invasion1" repetitions="50" runMetricsEveryStep="true">
    <setup>setup-environment</setup>
    <go>go</go>
    <metric>count plants with [origin = "exotic"]</metric>
    <metric>count plants with [profile = "Agrostis"]</metric>
    <metric>count plants with [profile = "Festuca"]</metric>
    <metric>count plants with [profile = "Hypericum"]</metric>
    <metric>count plants with [profile = "Plantago"]</metric>
    <metric>sum [biomass_now] of plants with [origin = "Exotic"]</metric>
    <metric>sum [biomass_now] of plants with [profile = "Agrostis"]</metric>
    <metric>sum [biomass_now] of plants with [profile = "Festuca"]</metric>
    <metric>sum [biomass_now] of plants with [profile = "Hypericum"]</metric>
    <metric>sum [biomass_now] of plants with [profile = "Plantago"]</metric>
    <metric>export-counter_1_exotic</metric>
    <metric>export-counter_1_native</metric>
    <metric>initialEx</metric>
    <metric>finalEx</metric>
    <metric>initialAg</metric>
    <metric>initialFr</metric>
    <metric>initialHp</metric>
    <metric>initialPl</metric>
    <metric>finalAg</metric>
    <metric>finalFr</metric>
    <metric>finalhp</metric>
    <metric>finalPl</metric>
    <steppedValueSet variable="invasion-level" first="0" step="1" last="5"/>
    <enumeratedValueSet variable="combinator">
      <value value="1"/>
    </enumeratedValueSet>
    <enumeratedValueSet variable="herbivore_density">
      <value value="0"/>
      <value value="1"/>
      <value value="2"/>
    </enumeratedValueSet>
    <enumeratedValueSet variable="a-symmetry">
      <value value="0"/>
      <value value="0.5"/>
      <value value="1"/>
    </enumeratedValueSet>
    <enumeratedValueSet variable="density">
      <value value="&quot;low&quot;"/>
      <value value="&quot;high&quot;"/>
    </enumeratedValueSet>
    <enumeratedValueSet variable="mixture">
      <value value="&quot;seedbank&quot;"/>
      <value value="&quot;even&quot;"/>
    </enumeratedValueSet>
  </experiment>
  <experiment name="invasion0" repetitions="50" runMetricsEveryStep="true">
    <setup>setup-environment</setup>
    <go>go</go>
    <metric>count plants with [origin = "exotic"]</metric>
    <metric>count plants with [profile = "Agrostis"]</metric>
    <metric>count plants with [profile = "Festuca"]</metric>
    <metric>count plants with [profile = "Hypericum"]</metric>
    <metric>count plants with [profile = "Plantago"]</metric>
    <metric>sum [biomass_now] of plants with [origin = "Exotic"]</metric>
    <metric>sum [biomass_now] of plants with [profile = "Agrostis"]</metric>
    <metric>sum [biomass_now] of plants with [profile = "Festuca"]</metric>
    <metric>sum [biomass_now] of plants with [profile = "Hypericum"]</metric>
    <metric>sum [biomass_now] of plants with [profile = "Plantago"]</metric>
    <metric>export-counter_1_exotic</metric>
    <metric>export-counter_1_native</metric>
    <metric>initialEx</metric>
    <metric>finalEx</metric>
    <metric>initialAg</metric>
    <metric>initialFr</metric>
    <metric>initialHp</metric>
    <metric>initialPl</metric>
    <metric>finalAg</metric>
    <metric>finalFr</metric>
    <metric>finalhp</metric>
    <metric>finalPl</metric>
    <steppedValueSet variable="invasion-level" first="0" step="1" last="5"/>
    <enumeratedValueSet variable="combinator">
      <value value="0"/>
    </enumeratedValueSet>
    <enumeratedValueSet variable="herbivore_density">
      <value value="0"/>
      <value value="1"/>
      <value value="2"/>
    </enumeratedValueSet>
    <enumeratedValueSet variable="a-symmetry">
      <value value="0"/>
      <value value="0.5"/>
      <value value="1"/>
    </enumeratedValueSet>
    <enumeratedValueSet variable="density">
      <value value="&quot;low&quot;"/>
      <value value="&quot;high&quot;"/>
    </enumeratedValueSet>
    <enumeratedValueSet variable="mixture">
      <value value="&quot;seedbank&quot;"/>
      <value value="&quot;even&quot;"/>
    </enumeratedValueSet>
  </experiment>
  <experiment name="invasion2" repetitions="50" runMetricsEveryStep="true">
    <setup>setup-environment</setup>
    <go>go</go>
    <metric>count plants with [origin = "exotic"]</metric>
    <metric>count plants with [profile = "Agrostis"]</metric>
    <metric>count plants with [profile = "Festuca"]</metric>
    <metric>count plants with [profile = "Hypericum"]</metric>
    <metric>count plants with [profile = "Plantago"]</metric>
    <metric>sum [biomass_now] of plants with [origin = "Exotic"]</metric>
    <metric>sum [biomass_now] of plants with [profile = "Agrostis"]</metric>
    <metric>sum [biomass_now] of plants with [profile = "Festuca"]</metric>
    <metric>sum [biomass_now] of plants with [profile = "Hypericum"]</metric>
    <metric>sum [biomass_now] of plants with [profile = "Plantago"]</metric>
    <metric>export-counter_1_exotic</metric>
    <metric>export-counter_1_native</metric>
    <metric>initialEx</metric>
    <metric>finalEx</metric>
    <metric>initialAg</metric>
    <metric>initialFr</metric>
    <metric>initialHp</metric>
    <metric>initialPl</metric>
    <metric>finalAg</metric>
    <metric>finalFr</metric>
    <metric>finalhp</metric>
    <metric>finalPl</metric>
    <steppedValueSet variable="invasion-level" first="0" step="1" last="5"/>
    <enumeratedValueSet variable="combinator">
      <value value="2"/>
    </enumeratedValueSet>
    <enumeratedValueSet variable="herbivore_density">
      <value value="0"/>
      <value value="1"/>
      <value value="2"/>
    </enumeratedValueSet>
    <enumeratedValueSet variable="a-symmetry">
      <value value="0"/>
      <value value="0.5"/>
      <value value="1"/>
    </enumeratedValueSet>
    <enumeratedValueSet variable="density">
      <value value="&quot;low&quot;"/>
      <value value="&quot;high&quot;"/>
    </enumeratedValueSet>
    <enumeratedValueSet variable="mixture">
      <value value="&quot;seedbank&quot;"/>
      <value value="&quot;even&quot;"/>
    </enumeratedValueSet>
  </experiment>
  <experiment name="invasion3" repetitions="50" runMetricsEveryStep="true">
    <setup>setup-environment</setup>
    <go>go</go>
    <metric>count plants with [origin = "exotic"]</metric>
    <metric>count plants with [profile = "Agrostis"]</metric>
    <metric>count plants with [profile = "Festuca"]</metric>
    <metric>count plants with [profile = "Hypericum"]</metric>
    <metric>count plants with [profile = "Plantago"]</metric>
    <metric>sum [biomass_now] of plants with [origin = "Exotic"]</metric>
    <metric>sum [biomass_now] of plants with [profile = "Agrostis"]</metric>
    <metric>sum [biomass_now] of plants with [profile = "Festuca"]</metric>
    <metric>sum [biomass_now] of plants with [profile = "Hypericum"]</metric>
    <metric>sum [biomass_now] of plants with [profile = "Plantago"]</metric>
    <metric>export-counter_1_exotic</metric>
    <metric>export-counter_1_native</metric>
    <metric>initialEx</metric>
    <metric>finalEx</metric>
    <metric>initialAg</metric>
    <metric>initialFr</metric>
    <metric>initialHp</metric>
    <metric>initialPl</metric>
    <metric>finalAg</metric>
    <metric>finalFr</metric>
    <metric>finalhp</metric>
    <metric>finalPl</metric>
    <steppedValueSet variable="invasion-level" first="0" step="1" last="5"/>
    <enumeratedValueSet variable="combinator">
      <value value="3"/>
    </enumeratedValueSet>
    <enumeratedValueSet variable="herbivore_density">
      <value value="0"/>
      <value value="1"/>
      <value value="2"/>
    </enumeratedValueSet>
    <enumeratedValueSet variable="a-symmetry">
      <value value="0"/>
      <value value="0.5"/>
      <value value="1"/>
    </enumeratedValueSet>
    <enumeratedValueSet variable="density">
      <value value="&quot;low&quot;"/>
      <value value="&quot;high&quot;"/>
    </enumeratedValueSet>
    <enumeratedValueSet variable="mixture">
      <value value="&quot;seedbank&quot;"/>
      <value value="&quot;even&quot;"/>
    </enumeratedValueSet>
  </experiment>
  <experiment name="invasion4" repetitions="50" runMetricsEveryStep="true">
    <setup>setup-environment</setup>
    <go>go</go>
    <metric>count plants with [origin = "exotic"]</metric>
    <metric>count plants with [profile = "Agrostis"]</metric>
    <metric>count plants with [profile = "Festuca"]</metric>
    <metric>count plants with [profile = "Hypericum"]</metric>
    <metric>count plants with [profile = "Plantago"]</metric>
    <metric>sum [biomass_now] of plants with [origin = "Exotic"]</metric>
    <metric>sum [biomass_now] of plants with [profile = "Agrostis"]</metric>
    <metric>sum [biomass_now] of plants with [profile = "Festuca"]</metric>
    <metric>sum [biomass_now] of plants with [profile = "Hypericum"]</metric>
    <metric>sum [biomass_now] of plants with [profile = "Plantago"]</metric>
    <metric>export-counter_1_exotic</metric>
    <metric>export-counter_1_native</metric>
    <metric>initialEx</metric>
    <metric>finalEx</metric>
    <metric>initialAg</metric>
    <metric>initialFr</metric>
    <metric>initialHp</metric>
    <metric>initialPl</metric>
    <metric>finalAg</metric>
    <metric>finalFr</metric>
    <metric>finalhp</metric>
    <metric>finalPl</metric>
    <steppedValueSet variable="invasion-level" first="0" step="1" last="5"/>
    <enumeratedValueSet variable="combinator">
      <value value="4"/>
    </enumeratedValueSet>
    <enumeratedValueSet variable="herbivore_density">
      <value value="0"/>
      <value value="1"/>
      <value value="2"/>
    </enumeratedValueSet>
    <enumeratedValueSet variable="a-symmetry">
      <value value="0"/>
      <value value="0.5"/>
      <value value="1"/>
    </enumeratedValueSet>
    <enumeratedValueSet variable="density">
      <value value="&quot;low&quot;"/>
      <value value="&quot;high&quot;"/>
    </enumeratedValueSet>
    <enumeratedValueSet variable="mixture">
      <value value="&quot;seedbank&quot;"/>
      <value value="&quot;even&quot;"/>
    </enumeratedValueSet>
  </experiment>
  <experiment name="invasion5" repetitions="50" runMetricsEveryStep="true">
    <setup>setup-environment</setup>
    <go>go</go>
    <metric>count plants with [origin = "exotic"]</metric>
    <metric>count plants with [profile = "Agrostis"]</metric>
    <metric>count plants with [profile = "Festuca"]</metric>
    <metric>count plants with [profile = "Hypericum"]</metric>
    <metric>count plants with [profile = "Plantago"]</metric>
    <metric>sum [biomass_now] of plants with [origin = "Exotic"]</metric>
    <metric>sum [biomass_now] of plants with [profile = "Agrostis"]</metric>
    <metric>sum [biomass_now] of plants with [profile = "Festuca"]</metric>
    <metric>sum [biomass_now] of plants with [profile = "Hypericum"]</metric>
    <metric>sum [biomass_now] of plants with [profile = "Plantago"]</metric>
    <metric>export-counter_1_exotic</metric>
    <metric>export-counter_1_native</metric>
    <metric>initialEx</metric>
    <metric>finalEx</metric>
    <metric>initialAg</metric>
    <metric>initialFr</metric>
    <metric>initialHp</metric>
    <metric>initialPl</metric>
    <metric>finalAg</metric>
    <metric>finalFr</metric>
    <metric>finalhp</metric>
    <metric>finalPl</metric>
    <steppedValueSet variable="invasion-level" first="0" step="1" last="5"/>
    <enumeratedValueSet variable="combinator">
      <value value="5"/>
    </enumeratedValueSet>
    <enumeratedValueSet variable="herbivore_density">
      <value value="0"/>
      <value value="1"/>
      <value value="2"/>
    </enumeratedValueSet>
    <enumeratedValueSet variable="a-symmetry">
      <value value="0"/>
      <value value="0.5"/>
      <value value="1"/>
    </enumeratedValueSet>
    <enumeratedValueSet variable="density">
      <value value="&quot;low&quot;"/>
      <value value="&quot;high&quot;"/>
    </enumeratedValueSet>
    <enumeratedValueSet variable="mixture">
      <value value="&quot;seedbank&quot;"/>
      <value value="&quot;even&quot;"/>
    </enumeratedValueSet>
  </experiment>
  <experiment name="invasion6" repetitions="50" runMetricsEveryStep="true">
    <setup>setup-environment</setup>
    <go>go</go>
    <metric>count plants with [origin = "exotic"]</metric>
    <metric>count plants with [profile = "Agrostis"]</metric>
    <metric>count plants with [profile = "Festuca"]</metric>
    <metric>count plants with [profile = "Hypericum"]</metric>
    <metric>count plants with [profile = "Plantago"]</metric>
    <metric>sum [biomass_now] of plants with [origin = "Exotic"]</metric>
    <metric>sum [biomass_now] of plants with [profile = "Agrostis"]</metric>
    <metric>sum [biomass_now] of plants with [profile = "Festuca"]</metric>
    <metric>sum [biomass_now] of plants with [profile = "Hypericum"]</metric>
    <metric>sum [biomass_now] of plants with [profile = "Plantago"]</metric>
    <metric>export-counter_1_exotic</metric>
    <metric>export-counter_1_native</metric>
    <metric>initialEx</metric>
    <metric>finalEx</metric>
    <metric>initialAg</metric>
    <metric>initialFr</metric>
    <metric>initialHp</metric>
    <metric>initialPl</metric>
    <metric>finalAg</metric>
    <metric>finalFr</metric>
    <metric>finalhp</metric>
    <metric>finalPl</metric>
    <steppedValueSet variable="invasion-level" first="0" step="1" last="5"/>
    <enumeratedValueSet variable="combinator">
      <value value="6"/>
    </enumeratedValueSet>
    <enumeratedValueSet variable="herbivore_density">
      <value value="0"/>
      <value value="1"/>
      <value value="2"/>
    </enumeratedValueSet>
    <enumeratedValueSet variable="a-symmetry">
      <value value="0"/>
      <value value="0.5"/>
      <value value="1"/>
    </enumeratedValueSet>
    <enumeratedValueSet variable="density">
      <value value="&quot;low&quot;"/>
      <value value="&quot;high&quot;"/>
    </enumeratedValueSet>
    <enumeratedValueSet variable="mixture">
      <value value="&quot;seedbank&quot;"/>
      <value value="&quot;even&quot;"/>
    </enumeratedValueSet>
  </experiment>
  <experiment name="invasion7" repetitions="50" runMetricsEveryStep="true">
    <setup>setup-environment</setup>
    <go>go</go>
    <metric>count plants with [origin = "exotic"]</metric>
    <metric>count plants with [profile = "Agrostis"]</metric>
    <metric>count plants with [profile = "Festuca"]</metric>
    <metric>count plants with [profile = "Hypericum"]</metric>
    <metric>count plants with [profile = "Plantago"]</metric>
    <metric>sum [biomass_now] of plants with [origin = "Exotic"]</metric>
    <metric>sum [biomass_now] of plants with [profile = "Agrostis"]</metric>
    <metric>sum [biomass_now] of plants with [profile = "Festuca"]</metric>
    <metric>sum [biomass_now] of plants with [profile = "Hypericum"]</metric>
    <metric>sum [biomass_now] of plants with [profile = "Plantago"]</metric>
    <metric>export-counter_1_exotic</metric>
    <metric>export-counter_1_native</metric>
    <metric>initialEx</metric>
    <metric>finalEx</metric>
    <metric>initialAg</metric>
    <metric>initialFr</metric>
    <metric>initialHp</metric>
    <metric>initialPl</metric>
    <metric>finalAg</metric>
    <metric>finalFr</metric>
    <metric>finalhp</metric>
    <metric>finalPl</metric>
    <steppedValueSet variable="invasion-level" first="0" step="1" last="5"/>
    <enumeratedValueSet variable="combinator">
      <value value="7"/>
    </enumeratedValueSet>
    <enumeratedValueSet variable="herbivore_density">
      <value value="0"/>
      <value value="1"/>
      <value value="2"/>
    </enumeratedValueSet>
    <enumeratedValueSet variable="a-symmetry">
      <value value="0"/>
      <value value="0.5"/>
      <value value="1"/>
    </enumeratedValueSet>
    <enumeratedValueSet variable="density">
      <value value="&quot;low&quot;"/>
      <value value="&quot;high&quot;"/>
    </enumeratedValueSet>
    <enumeratedValueSet variable="mixture">
      <value value="&quot;seedbank&quot;"/>
      <value value="&quot;even&quot;"/>
    </enumeratedValueSet>
  </experiment>
</experiments>
@#$#@#$#@
@#$#@#$#@
default
0.0
-0.2 0 0.0 1.0
0.0 1 1.0 0.0
0.2 0 0.0 1.0
link direction
true
0
Line -7500403 true 150 150 90 180
Line -7500403 true 150 150 210 180
@#$#@#$#@
0
@#$#@#$#@
