# Supplementary material for: The role of biotic factors during plant establishment in novel communities assessed with an agent-based simulation model
Source: PeerJ. 2018 Aug 8;6:e5342. doi: 10.7717/peerj.5342 (PMC6087422; doi:10.7717/peerj.5342)
Supplement: Supplemental Information 3 [file peerj-06-5342-s004.r]

# R-Code accompanying Radny & Meyer: 
# The role of biotic factors during plant establishment in novel
# communities assessed with an agent-based simulation model
# Aim: Analyze and plot local-scale simulation model output on local establishment
#      in terms of survival of non-native plant species with respect
#      to competition and herbivory as well as competitive and defensive traits
# No warranty for anything
# Last update: June 28, 2018

# Read simulation model output of last time step (end of first year) 
radny <- read.table("radny.txt", header=TRUE)

# Turn Variables comp and def into factor
radny$comp <- as.factor(radny$comp)
radny$def <- as.factor(radny$def)

# Calculate and add survival rate
radny$survivalrate <- radny$finalEx / radny$initialEx

# Variables
str(radny)
# $ run              : Simulation run (replicate)
# $ invasion.level   : Initial number of non-native species
# $ herbivore.density: Number of herbivores
# $ a.symmetry       : Competition asymmetry parameter theta
# $ density          : Density of native species
# $ mixture          : Mixture of native species
# $ initialEx        : Initial number of non-natives
# $ finalEx          : Final number of non-natives at the end of the first year
# $ comp             : Competitive strength trait
# $ def              : Defensive strength trait
# $ survivalrate     : Proportion of initial non-native plants 
#                      that survived until the end of the simulated year

# ---------
# Analysis
# ---------

# Constructing the y for a binomial model for non-native species
number.of.survivors <- radny$finalEx
number.of.deaths <- radny$initialEx - radny$finalEx
survival.binomial <- cbind(number.of.survivors, number.of.deaths)

# Analyze survival of non-native plants with glm
# with main effects and all two-way interactions    
model.survival <- glm(survival.binomial ~ comp * def +
                         initialEx + herbivore.density + a.symmetry + density + mixture +
                         comp:initialEx + comp:herbivore.density + comp:a.symmetry + comp:density + comp:mixture +
                         def:initialEx + def:herbivore.density + def:a.symmetry + def:density + def:mixture +
                         initialEx:herbivore.density + initialEx:a.symmetry + initialEx:density + initialEx:mixture +
                         herbivore.density:a.symmetry + herbivore.density:density + herbivore.density:mixture +
                         a.symmetry:density + a.symmetry:mixture +
                         density:mixture, 
                       data=radny, family=quasibinomial)
summary(model.survival)

# Model simplification by hand:
# Always removing the term with the highest p-value
# starting with the interactions 
# until only significant terms are retained
model.survival.1 <- update(model.survival, . ~ . -density:mixture)
summary(model.survival.1)
model.survival.2 <- update(model.survival.1, . ~ . -def:mixture)
summary(model.survival.2)
model.survival.3 <- update(model.survival.2, . ~ . -comp:def)
summary(model.survival.3) 
# (Note that non-significant main effects are retained 
# when they are part of a significant interaction)

# Check model fit
pchisq(model.survival.3$null.deviance - model.survival.3$deviance, 
       model.survival.3$df.null - model.survival.3$df.residual, lower=F)
# -> p = 0, so model is significantly better than null model.

# Check explicitly for over/underdispersion
deviance(model.survival.3) / df.residual(model.survival.3)
# -> 2.05 -> slight overdispersion -> family=quasibinomial accounts for that

# --------------------------------
# Plotting figures for publication
# --------------------------------

# Load library
library(ggplot2)

# Recode individual plant profiles
attach(radny)
radny$profile2[comp == 1 & def == 1] <- "HiAll"
radny$profile2[comp == 1 & def == 0] <- "HiComp"
radny$profile2[comp == 0 & def == 1] <- "HiDef"
radny$profile2[comp == 0 & def == 0] <- "LowAll"
detach(radny)

# Define mytheme for publishable graphics
mytheme<-theme(panel.grid.minor = element_line(colour = "white"), title = element_text(size = rel(1.5), hjust = 0.5, vjust = rel(0.5)), 
               axis.text.x = element_text(size = rel(1.5), colour = "black"),
               axis.text.y = element_text(size = rel(1.5), colour = "black"),
               axis.line = element_line(colour = "black"), panel.background = element_rect(fill = F),
               strip.text.x = element_text(size = rel(1.5), colour = "black", hjust = 0.0),
               strip.text.y = element_text(size = rel(1.5), colour = "black"),
               strip.background = element_blank(),
               legend.text = element_text(size = rel(1)), 
               legend.title = element_text(size = rel (1.1))
) 

# Figure 4: Plot survival of non-natives with respect to trait profiles
traits = ggplot(radny, aes(x=profile2, y=survivalrate, fill=profile2)) + geom_boxplot() +
  scale_y_continuous(name="Survival rate of non-native plants") +
  scale_x_discrete(name="Profile") + 
  scale_fill_discrete(name="Profile") +
  mytheme + guides(fill=FALSE)
traits

# Figure 5: Plot survival of non-natives with respect to initial number of non-natives,
# community density and trait profiles:
# First relabel density high -> A, low -> B
radny$density <- factor(radny$density, labels=c("A", "B"))
# then plot
traits_invasionlevel = ggplot(radny, aes(x=as.factor(initialEx), y=survivalrate, fill=profile2)) + geom_boxplot() +
  scale_y_continuous(name="Survival rate of non-native plants") +
  scale_x_discrete(name="Initial number of non-native plants") +
  scale_fill_discrete(name="Profile") +
  facet_grid(.~density) + 
  mytheme +
  guides(fill=FALSE)
traits_invasionlevel

# Label back to original
radny$density <- factor(radny$density, labels=c("high", "low"))

# Figure 6: Plot survival of non-natives with respect to intensity of competition (theta),
# community density, community mixture, and trait profiles

# 'even mixture':
# First relabel density high -> A, low -> B 
radny$density <- factor(radny$density, labels=c("A", "B"))
# then plot for 'even' mixture
traits_asymmetry = ggplot(radny[radny$mixture == "even", ], aes(x=as.factor(a.symmetry), y=survivalrate, fill=profile2)) + geom_boxplot() +
  scale_y_continuous(name="Survival rate of non-native plants") +
  scale_x_discrete(name="Intensity of competition (theta)") +
  scale_fill_discrete(name="Profile") + 
  mytheme +
  facet_grid(.~density) +
  guides(fill=FALSE)
traits_asymmetry

# 'seedbank mixture':
# First relabel density high -> C, low -> D 
radny$density <- factor(radny$density, labels=c("C", "D"))
# then plot for 'seedbank' mixture
traits_asymmetry = ggplot(radny[radny$mixture == "seedbank", ], aes(x=as.factor(a.symmetry), y=survivalrate, fill=profile2)) + geom_boxplot() +
  scale_y_continuous(name="Survival rate of non-native plants") +
  scale_x_discrete(name="Intensity of competition (theta)") +
  scale_fill_discrete(name="Profile") + 
  mytheme +
  facet_grid(.~density) +
  guides(fill=FALSE)
traits_asymmetry

# Label back to original
radny$density <- factor(radny$density, labels=c("high", "low"))

# Figure 7: Plot survival of non-natives with respect to trait profile 
# and herbivore density
traits_herbivores = ggplot(radny, aes(x=as.factor(profile2), y=survivalrate, fill=as.factor(herbivore.density))) + geom_boxplot() +
  scale_y_continuous(name="Survival rate of non-native plants") +
  scale_x_discrete(name="Profile") +
  scale_fill_manual(values=c("white", "lightgrey", "darkgrey")) +
  mytheme +
  guides(fill=FALSE)
traits_herbivores

# -------------------------------------------------------------------
# Sensitivity analysis
# -------------------------------------------------------------------
# Note that simulation model output was too large (800MB) to attach
# Therefore, this script is for illustrational purpose only

# Read simulation model output 
sensi1 <- read.table("sensi1.csv", header = TRUE, sep=";", dec = ".")
sensi2 <- read.table("sensi2.csv", header = TRUE, sep=";", dec = ".")
sensi3 <- read.table("sensi3.csv", header = TRUE, sep=";", dec = ".")
sensi4 <- read.table("sensi4.csv", header = TRUE, sep=";", dec = ".")
sensi5 <- read.table("sensi5.csv", header = TRUE, sep=";", dec = ".")
sensi6 <- read.table("sensi6.csv", header = TRUE, sep=";", dec = ".")
sensi7 <- read.table("sensi7.csv", header = TRUE, sep=";", dec = ".")
sensi8 <- read.table("sensi8.csv", header = TRUE, sep=";", dec = ".")
sensi9 <- read.table("sensi9.csv", header = TRUE, sep=";", dec = ".")
sensi10 <- read.table("sensi10.csv", header = TRUE, sep=";", dec = ".")
sensi11 <- read.table("sensi11.csv", header = TRUE, sep=";", dec = ".")
sensi12 <- read.table("sensi12.csv", header = TRUE, sep=";", dec = ".")
sensi13 <- read.table("sensi13.csv", header = TRUE, sep=";", dec = ".")
sensi14 <- read.table("sensi14.csv", header = TRUE, sep=";", dec = ".")
sensi15 <- read.table("sensi15.csv", header = TRUE, sep=";", dec = ".")

# Bind all results into columns of a data.frame
sensitivity <- rbind(sensi1, sensi2, sensi3, sensi4, sensi5, 
                     sensi6, sensi7, sensi8, sensi9, sensi10,
                     sensi11, sensi12, sensi13, sensi14, sensi15)

# Calculate survival rate of non-natives and attach it to the data.frame
sensitivity$survivalrate.exo <- sensitivity$finalEx / sensitivity$initialEx

# Only consider data of the maximum time step (This is usually 75,
# but might be less when non-natives go extinct earlier)
survival <- setNames(aggregate(sensitivity$step, 
                               by = list(sensitivity$run, sensitivity$invasion.level, sensitivity$herbivore_density, 
                                         sensitivity$density, sensitivity$a.symmetry, 
                                         sensitivity$seedweight.nat, sensitivity$biomass_max.nat,
                                         sensitivity$repulse.nat, sensitivity$germprob.nat,
                                         sensitivity$seedweight.exo, sensitivity$biomass_max.exo,
                                         sensitivity$repulse.exo, sensitivity$germprob.exo, sensitivity$survivalrate,
                                         sensitivity$survivalrate.exo, sensitivity$initialEx,
                                         sensitivity$finalEx),
                               which.max), c("run", "invasion.level", "herbivore_density", "density", 
                                             "a.symmetry", "seedweight.nat", "biomass_max.nat", "repulse.nat",
                                             "germprob.nat", "seedweight.exo", "biomass_max.exo", 
                                             "repulse.exo", "germprob.exo", "survivalrate.nat", 
                                             "survivalrate.exo", "initial.exo", "final.exo", "timestep"))
# --------
# Analysis
# --------
# Analyze survival of non-native plants with glm with main effects and all two-way interactions 

# Constructing the y for a binomial model for non-native species
number.of.survivors <- survival$final.exo
number.of.deaths <- survival$initial.exo - survival$final.exo
survival.binomial <- cbind(number.of.survivors, number.of.deaths)

# Binomial model
model.full.twoway <- glm(survival.binomial ~ 
                           (invasion.level + 
                              herbivore_density + 
                              density + 
                              a.symmetry + 
                              seedweight.nat + 
                              biomass_max.nat + 
                              repulse.nat + 
                              germprob.nat + 
                              seedweight.exo + 
                              biomass_max.exo + 
                              repulse.exo + 
                              germprob.exo) ^ 2,
                         data=survival, 
                         family=quasibinomial)  # quasibinomial due to overdispersion
summary(model.full.twoway)

# Model simplification by hand: 
# always removing the least significant term
# starting with the interactions and keeping main terms
# that are part of a significant interaction
model.full.twoway1 <- update(model.full.twoway, . ~ . -repulse.exo:germprob.exo)
summary(model.full.twoway1)
model.full.twoway2 <- update(model.full.twoway1, . ~ . -biomass_max.exo:germprob.exo)
summary(model.full.twoway2)
model.full.twoway3 <- update(model.full.twoway2, . ~ . -biomass_max.exo:repulse.exo)
summary(model.full.twoway3)
model.full.twoway4 <- update(model.full.twoway3, . ~ . -seedweight.exo:germprob.exo )
summary(model.full.twoway4)
model.full.twoway5 <- update(model.full.twoway4, . ~ . -seedweight.exo:repulse.exo )
summary(model.full.twoway5)
model.full.twoway6 <- update(model.full.twoway5, . ~ . -seedweight.exo:biomass_max.exo )
summary(model.full.twoway6)
model.full.twoway7 <- update(model.full.twoway6, . ~ . -germprob.nat:germprob.exo)
summary(model.full.twoway7)
model.full.twoway8 <- update(model.full.twoway7, . ~ . -germprob.nat:repulse.exo)
summary(model.full.twoway8)
model.full.twoway9 <- update(model.full.twoway8, . ~ . -germprob.nat:biomass_max.exo)
summary(model.full.twoway9)
model.full.twoway10 <- update(model.full.twoway9, . ~ . -germprob.nat:seedweight.exo )
summary(model.full.twoway10)
model.full.twoway11 <- update(model.full.twoway10, . ~ . -repulse.nat:germprob.exo )
summary(model.full.twoway11)
model.full.twoway12 <- update(model.full.twoway11, . ~ . -repulse.nat:repulse.exo)
summary(model.full.twoway12)
model.full.twoway13 <- update(model.full.twoway12, . ~ . -repulse.nat:biomass_max.exo)
summary(model.full.twoway13)
model.full.twoway14 <- update(model.full.twoway13, . ~ . -repulse.nat:seedweight.exo)
summary(model.full.twoway14)
model.full.twoway15 <- update(model.full.twoway14, . ~ . -repulse.nat:germprob.nat)
summary(model.full.twoway15)
model.full.twoway16 <- update(model.full.twoway15, . ~ . -biomass_max.nat:germprob.exo)
summary(model.full.twoway16)
model.full.twoway17 <- update(model.full.twoway16, . ~ . -biomass_max.nat:repulse.exo)
summary(model.full.twoway17)
model.full.twoway18 <- update(model.full.twoway17, . ~ . -biomass_max.nat:biomass_max.exo)
summary(model.full.twoway18)
model.full.twoway19 <- update(model.full.twoway18, . ~ . -biomass_max.nat:seedweight.exo)
summary(model.full.twoway19)
model.full.twoway20 <- update(model.full.twoway19, . ~ . -biomass_max.nat:germprob.nat)
summary(model.full.twoway20)
model.full.twoway21 <- update(model.full.twoway20, . ~ . -biomass_max.nat:repulse.nat)
summary(model.full.twoway21)
model.full.twoway22 <- update(model.full.twoway21, . ~ . -seedweight.nat:germprob.exo)
summary(model.full.twoway22)
model.full.twoway23 <- update(model.full.twoway22, . ~ . -density:repulse.exo) # from here on removing interactions with highest p-values
summary(model.full.twoway23)
model.full.twoway24 <- update(model.full.twoway23, . ~ . -herbivore_density:a.symmetry)
summary(model.full.twoway24)
model.full.twoway25 <- update(model.full.twoway24, . ~ . -herbivore_density:seedweight.exo)
summary(model.full.twoway25)
model.full.twoway26 <- update(model.full.twoway25, . ~ . -herbivore_density:biomass_max.exo)
summary(model.full.twoway26)
model.full.twoway27 <- update(model.full.twoway26, . ~ . -a.symmetry:germprob.nat)
summary(model.full.twoway27)
model.full.twoway28 <- update(model.full.twoway27, . ~ . -invasion.level:seedweight.nat)
summary(model.full.twoway28)
model.full.twoway29 <- update(model.full.twoway28, . ~ . -herbivore_density:biomass_max.nat)
summary(model.full.twoway29)
model.full.twoway30 <- update(model.full.twoway29, . ~ . -herbivore_density:repulse.nat)
summary(model.full.twoway30)
model.full.twoway31 <- update(model.full.twoway30, . ~ . -invasion.level:herbivore_density)
summary(model.full.twoway31)
model.full.twoway32 <- update(model.full.twoway31, . ~ . -invasion.level:biomass_max.nat )
summary(model.full.twoway32)
model.full.twoway33 <- update(model.full.twoway32, . ~ . -density:germprob.exo)
summary(model.full.twoway33)
model.full.twoway34 <- update(model.full.twoway33, . ~ . -herbivore_density:repulse.exo)
summary(model.full.twoway34)
model.full.twoway35 <- update(model.full.twoway34, . ~ . -seedweight.nat:biomass_max.nat)
summary(model.full.twoway35)
model.full.twoway36 <- update(model.full.twoway35, . ~ . -herbivore_density:seedweight.nat)
summary(model.full.twoway36)
model.full.twoway37 <- update(model.full.twoway36, . ~ . -invasion.level:density)
summary(model.full.twoway37)
model.full.twoway38 <- update(model.full.twoway37, . ~ . -invasion.level:biomass_max.exo)
summary(model.full.twoway38)
model.full.twoway39 <- update(model.full.twoway38, . ~ . -density:repulse.nat)
summary(model.full.twoway39)
model.full.twoway40 <- update(model.full.twoway39, . ~ . -density:biomass_max.nat)
summary(model.full.twoway40)
model.full.twoway41 <- update(model.full.twoway40, . ~ . -invasion.level:repulse.nat)
summary(model.full.twoway41)
model.full.twoway42 <- update(model.full.twoway41, . ~ . -invasion.level:repulse.exo)
summary(model.full.twoway42)
model.full.twoway43 <- update(model.full.twoway42, . ~ . -invasion.level:a.symmetry)
summary(model.full.twoway43)
model.full.twoway44 <- update(model.full.twoway43, . ~ . -a.symmetry:biomass_max.exo)
summary(model.full.twoway44)
model.full.twoway45 <- update(model.full.twoway44, . ~ . -density:a.symmetry)
summary(model.full.twoway45)
model.full.twoway46 <- update(model.full.twoway45, . ~ . -herbivore_density:germprob.nat)
summary(model.full.twoway46)
# Call:
#   glm(formula = survival.binomial ~ invasion.level + herbivore_density + 
#         density + a.symmetry + seedweight.nat + biomass_max.nat + 
#         repulse.nat + germprob.nat + seedweight.exo + biomass_max.exo + 
#         repulse.exo + germprob.exo + invasion.level:germprob.nat + 
#         invasion.level:seedweight.exo + invasion.level:germprob.exo + 
#         herbivore_density:density + herbivore_density:germprob.exo + 
#         density:seedweight.nat + density:germprob.nat + density:seedweight.exo + 
#         density:biomass_max.exo + a.symmetry:seedweight.nat + a.symmetry:biomass_max.nat + 
#         a.symmetry:repulse.nat + a.symmetry:seedweight.exo + a.symmetry:repulse.exo + 
#         a.symmetry:germprob.exo + seedweight.nat:repulse.nat + seedweight.nat:germprob.nat + 
#         seedweight.nat:seedweight.exo + seedweight.nat:biomass_max.exo + 
#         seedweight.nat:repulse.exo, family = quasibinomial, data = survival)
# 
# Deviance Residuals: 
#   Min       1Q   Median       3Q      Max  
# -21.485   -5.728   -1.193    4.873   27.290  
# 
# Coefficients:
#                                 Estimate Std. Error t value Pr(>|t|)    
# (Intercept)                     3.569e+00  1.323e-01  26.967  < 2e-16 ***
# invasion.level                 -1.025e-01  8.335e-03 -12.295  < 2e-16 ***
# herbivore_density               1.617e-02  1.022e-02   1.582 0.113682    
# density"low"                    3.166e-01  2.565e-02  12.342  < 2e-16 ***
# a.symmetry                     -1.507e+00  7.017e-02 -21.480  < 2e-16 ***
# seedweight.nat                 -1.006e+00  4.406e-02 -22.830  < 2e-16 ***
# biomass_max.nat                -1.049e-04  2.630e-06 -39.898  < 2e-16 ***
# repulse.nat                    -1.083e+00  8.729e-02 -12.408  < 2e-16 ***
# germprob.nat                   -4.624e+00  1.672e-01 -27.659  < 2e-16 ***
# seedweight.exo                 -9.003e-01  3.446e-02 -26.130  < 2e-16 ***
# biomass_max.exo                 3.375e-04  8.928e-06  37.796  < 2e-16 ***
# repulse.exo                    -2.556e+00  1.254e-01 -20.375  < 2e-16 ***
# germprob.exo                   -1.951e-01  7.987e-02  -2.442 0.014597 *  
# invasion.level:germprob.nat     2.145e-01  1.729e-02  12.404  < 2e-16 ***
# invasion.level:seedweight.exo  -1.678e-02  2.235e-03  -7.506 6.11e-14 ***
# invasion.level:germprob.exo    -5.748e-02  1.695e-02  -3.391 0.000698 ***
# herbivore_density:density"low" -7.922e-02  1.107e-02  -7.157 8.29e-13 ***
# herbivore_density:germprob.exo -1.442e-01  2.168e-02  -6.652 2.90e-11 ***
# density"low":seedweight.nat     1.040e-01  7.583e-03  13.716  < 2e-16 ***
# density"low":germprob.nat       1.460e-01  3.688e-02   3.960 7.51e-05 ***
# density"low":seedweight.exo    -7.399e-02  5.685e-03 -13.014  < 2e-16 ***
# density"low":biomass_max.exo   -1.350e-05  1.572e-06  -8.586  < 2e-16 ***
# a.symmetry:seedweight.nat      -4.240e-01  1.076e-02 -39.398  < 2e-16 ***
# a.symmetry:biomass_max.nat     -3.230e-05  2.318e-06 -13.935  < 2e-16 ***
# a.symmetry:repulse.nat          5.775e-01  5.074e-02  11.383  < 2e-16 ***
# a.symmetry:seedweight.exo       3.672e-01  8.734e-03  42.037  < 2e-16 ***
# a.symmetry:repulse.exo          1.599e-01  5.409e-02   2.957 0.003112 ** 
# a.symmetry:germprob.exo         4.843e-01  4.936e-02   9.812  < 2e-16 ***
# seedweight.nat:repulse.nat      1.232e+00  5.003e-02  24.622  < 2e-16 ***
# seedweight.nat:germprob.nat     2.487e+00  7.484e-02  33.238  < 2e-16 ***
# seedweight.nat:seedweight.exo   4.159e-01  1.176e-02  35.367  < 2e-16 ***
# seedweight.nat:biomass_max.exo -1.097e-04  3.306e-06 -33.169  < 2e-16 ***
# seedweight.nat:repulse.exo     -4.263e-01  7.745e-02  -5.504 3.72e-08 ***
# ---
# Signif. codes:  0 '***' 0.001 '**' 0.01 '*' 0.05 '.' 0.1 ' ' 1
# 
# (Dispersion parameter for quasibinomial family taken to be 52.59424)
# 
# Null deviance: 12811887  on 161289  degrees of freedom
# Residual deviance: 10904051  on 161257  degrees of freedom
# AIC: NA
# 
# Number of Fisher Scoring iterations: 6

# Rename resulting model
model.twoway.final <- model.full.twoway46

# Check model fit
pchisq(model.twoway.final$null.deviance - model.twoway.final$deviance, 
       model.twoway.final$df.null - model.twoway.final$df.residual, lower=F)
# -> p = 0, so model fit is ok.

# Check explicitly for over/underdispersion
deviance(model.twoway.final) / df.residual(model.twoway.final)
# -> 67.62 -> Overdispersion -> but family=quasibinomial already accounted for that

# Standardized regression coefficients:
# Estimate / Standard Error (excluding the Intercept)
coef.standardized <- summary(model.twoway.final)$coefficients[-1, 1] / summary(model.twoway.final)$coefficients[-1, 2]

# Normalized absolute standardized regression coefficients:
sensitivities <- abs(coef.standardized) / sum(abs(coef.standardized))

# Sort and turn into data.frame for plotting
ii <- order(sensitivities)
names(sensitivities)[ii] <- c("DensHerb", "tGermProb2", 
                              "Theta:tRepuls2", "InitNN:tGermProb2",
                              "DensComm:tGermProb1", "tSeedWeight1:tRepuls2", 
                              "DensHerb:tGermProb2", "DensHerb:DensComm",
                              "InitNN:tSeedWeight2", "DensComm:tMaxBiomass2",
                              "Theta:tGermProb2", "Theta:tRepuls1",
                              "InitNN", "DensComm",
                              "InitNN:tGermProb1", "tRepuls1",
                              "DensComm:tSeedWeight2", "DensComm:tSeedWeight1",
                              "Theta:tMaxBiomass1", "tRepuls2",
                              "Theta", "tSeedweight1",
                              "tSeedWeight1:tRepuls1", "tSeedweight2",
                              "tGermProb1", "tSeedWeight1:tMaxBiomass2",
                              "tSeedWeight1:tGermProb1", "tSeedWeight1:tSeedWeight2",
                              "tMaxBiomass2", "Theta:tSeedWeight1",
                              "tMaxBiomass1", "Theta:tSeedWeight2")
sensi.data.frame <- data.frame(Parameters=names(sensitivities[ii]), Sensitivities=sensitivities[ii], row.names=NULL)

# Plotting sensitivities
library(ggplot2)

# Define mytheme for publishable graphics
mytheme<-theme(panel.grid.minor = element_line(colour = "white"), title = element_text(size = rel(1.5), hjust = 0.5, vjust = rel(0.5)), 
               axis.text.x = element_text(size = rel(1.5), colour = "black"),
               axis.text.y = element_text(size = rel(0.8), colour = "black"),
               axis.line = element_line(colour = "black"), panel.background = element_rect(fill = F),
               strip.text.x = element_text(size = rel(1.5), colour = "black", hjust = 0.0),
               strip.text.y = element_text(size = rel(1.5), colour = "black"),
               strip.background = element_blank(),
               legend.text = element_text(size = rel(1)), 
               legend.title = element_text(size = rel (1.1))
)

# Figure 8: Plot sorted sensitivities
sensi <- ggplot(sensi.data.frame, aes(x=Parameters, y=Sensitivities)) + 
  geom_col(color="black", fill="black", width=0.75) +
  scale_y_continuous(name="Standardized sensitivities") +
  scale_x_discrete(name="Model parameters", limits=sensi.data.frame$Parameters) +
  coord_flip() +
  mytheme 
sensi
