# Supplementary material for: The role of biotic factors during plant establishment in novel communities assessed with an agent-based simulation model
Source: PeerJ. 2018 Aug 8;6:e5342. doi: 10.7717/peerj.5342 (PMC6087422; doi:10.7717/peerj.5342)
Supplement: Supplemental Information 4 — These data are required as input to the statistical analysis (see R-Code). They are the basis of the generalized linear model analysis, resulting in Table 4 and Figs. 4–7. [file peerj-06-5342-s005.txt]

run	invasion.level	herbivore.density	a.symmetry	density	mixture	initialEx	finalEx	comp	def
11	0	0	0	low	seedbank	8	8	1	1
29	0	0	0	low	seedbank	8	8	1	1
17	0	0	0	low	seedbank	8	8	1	1
16	0	0	0	low	seedbank	8	8	1	1
32	0	0	0	low	seedbank	8	8	1	1
12	0	0	0	low	seedbank	8	8	1	1
18	0	0	0	low	seedbank	8	8	1	1
5	0	0	0	low	seedbank	8	8	1	1
15	0	0	0	low	seedbank	8	8	1	1
2	0	0	0	low	seedbank	8	8	1	1
27	0	0	0	low	seedbank	8	8	1	1
28	0	0	0	low	seedbank	8	8	1	1
4	0	0	0	low	seedbank	8	8	1	1
19	0	0	0	low	seedbank	8	8	1	1
7	0	0	0	low	seedbank	8	8	1	1
1	0	0	0	low	seedbank	8	8	1	1
3	0	0	0	low	seedbank	8	8	1	1
21	0	0	0	low	seedbank	8	8	1	1
25	0	0	0	low	seedbank	8	8	1	1
22	0	0	0	low	seedbank	8	8	1	1
23	0	0	0	low	seedbank	8	8	1	1
31	0	0	0	low	seedbank	8	8	1	1
14	0	0	0	low	seedbank	8	8	1	1
9	0	0	0	low	seedbank	8	8	1	1
30	0	0	0	low	seedbank	8	8	1	1
10	0	0	0	low	seedbank	8	8	1	1
6	0	0	0	low	seedbank	8	8	1	1
26	0	0	0	low	seedbank	8	8	1	1
20	0	0	0	low	seedbank	8	8	1	1
33	0	0	0	low	seedbank	8	8	1	1
13	0	0	0	low	seedbank	8	8	1	1
34	0	0	0	low	seedbank	8	8	1	1
24	0	0	0	low	seedbank	8	8	1	1
8	0	0	0	low	seedbank	8	8	1	1
40	0	0	0	low	seedbank	8	8	1	1
37	0	0	0	low	seedbank	8	8	1	1
43	0	0	0	low	seedbank	8	8	1	1
39	0	0	0	low	seedbank	8	8	1	1
46	0	0	0	low	seedbank	8	8	1	1
48	0	0	0	low	seedbank	8	8	1	1
38	0	0	0	low	seedbank	8	8	1	1
45	0	0	0	low	seedbank	8	8	1	1
36	0	0	0	low	seedbank	8	8	1	1
35	0	0	0	low	seedbank	8	8	1	1
42	0	0	0	low	seedbank	8	8	1	1
49	0	0	0	low	seedbank	8	8	1	1
52	0	0	0	low	even	8	8	1	1
47	0	0	0	low	seedbank	8	8	1	1
41	0	0	0	low	seedbank	8	8	1	1
44	0	0	0	low	seedbank	8	8	1	1
63	0	0	0	low	even	8	8	1	1
62	0	0	0	low	even	8	8	1	1
51	0	0	0	low	even	8	8	1	1
55	0	0	0	low	even	8	8	1	1
68	0	0	0	low	even	8	8	1	1
59	0	0	0	low	even	8	8	1	1
67	0	0	0	low	even	8	8	1	1
54	0	0	0	low	even	8	8	1	1
74	0	0	0	low	even	8	8	1	1
72	0	0	0	low	even	8	8	1	1
71	0	0	0	low	even	8	8	1	1
50	0	0	0	low	seedbank	8	8	1	1
69	0	0	0	low	even	8	8	1	1
53	0	0	0	low	even	8	8	1	1
57	0	0	0	low	even	8	8	1	1
56	0	0	0	low	even	8	8	1	1
58	0	0	0	low	even	8	8	1	1
73	0	0	0	low	even	8	8	1	1
60	0	0	0	low	even	8	8	1	1
77	0	0	0	low	even	8	8	1	1
70	0	0	0	low	even	8	8	1	1
79	0	0	0	low	even	8	8	1	1
61	0	0	0	low	even	8	8	1	1
78	0	0	0	low	even	8	8	1	1
76	0	0	0	low	even	8	8	1	1
75	0	0	0	low	even	8	8	1	1
64	0	0	0	low	even	8	8	1	1
80	0	0	0	low	even	8	8	1	1
82	0	0	0	low	even	8	8	1	1
65	0	0	0	low	even	8	8	1	1
84	0	0	0	low	even	8	8	1	1
66	0	0	0	low	even	8	8	1	1
83	0	0	0	low	even	8	8	1	1
81	0	0	0	low	even	8	8	1	1
91	0	0	0	low	even	8	8	1	1
90	0	0	0	low	even	8	8	1	1
92	0	0	0	low	even	8	8	1	1
87	0	0	0	low	even	8	8	1	1
88	0	0	0	low	even	8	8	1	1
94	0	0	0	low	even	8	8	1	1
85	0	0	0	low	even	8	8	1	1
89	0	0	0	low	even	8	8	1	1
100	0	0	0	low	even	8	8	1	1
86	0	0	0	low	even	8	8	1	1
93	0	0	0	low	even	8	8	1	1
97	0	0	0	low	even	8	8	1	1
96	0	0	0	low	even	8	8	1	1
98	0	0	0	low	even	8	8	1	1
104	0	0	0	high	seedbank	8	7	1	1
106	0	0	0	high	seedbank	8	8	1	1
99	0	0	0	low	even	8	8	1	1
95	0	0	0	low	even	8	8	1	1
101	0	0	0	high	seedbank	8	8	1	1
108	0	0	0	high	seedbank	8	8	1	1
117	0	0	0	high	seedbank	8	8	1	1
118	0	0	0	high	seedbank	8	8	1	1
112	0	0	0	high	seedbank	8	8	1	1
120	0	0	0	high	seedbank	8	8	1	1
115	0	0	0	high	seedbank	8	8	1	1
122	0	0	0	high	seedbank	8	8	1	1
116	0	0	0	high	seedbank	8	7	1	1
119	0	0	0	high	seedbank	8	8	1	1
107	0	0	0	high	seedbank	8	8	1	1
105	0	0	0	high	seedbank	8	8	1	1
110	0	0	0	high	seedbank	8	8	1	1
121	0	0	0	high	seedbank	8	8	1	1
102	0	0	0	high	seedbank	8	7	1	1
103	0	0	0	high	seedbank	8	8	1	1
111	0	0	0	high	seedbank	8	8	1	1
114	0	0	0	high	seedbank	8	8	1	1
125	0	0	0	high	seedbank	8	8	1	1
109	0	0	0	high	seedbank	8	7	1	1
126	0	0	0	high	seedbank	8	8	1	1
113	0	0	0	high	seedbank	8	8	1	1
123	0	0	0	high	seedbank	8	8	1	1
130	0	0	0	high	seedbank	8	8	1	1
133	0	0	0	high	seedbank	8	8	1	1
124	0	0	0	high	seedbank	8	8	1	1
132	0	0	0	high	seedbank	8	8	1	1
127	0	0	0	high	seedbank	8	8	1	1
135	0	0	0	high	seedbank	8	8	1	1
138	0	0	0	high	seedbank	8	8	1	1
136	0	0	0	high	seedbank	8	8	1	1
139	0	0	0	high	seedbank	8	8	1	1
129	0	0	0	high	seedbank	8	8	1	1
128	0	0	0	high	seedbank	8	8	1	1
131	0	0	0	high	seedbank	8	8	1	1
134	0	0	0	high	seedbank	8	8	1	1
140	0	0	0	high	seedbank	8	8	1	1
141	0	0	0	high	seedbank	8	8	1	1
137	0	0	0	high	seedbank	8	8	1	1
143	0	0	0	high	seedbank	8	8	1	1
144	0	0	0	high	seedbank	8	7	1	1
142	0	0	0	high	seedbank	8	8	1	1
146	0	0	0	high	seedbank	8	8	1	1
148	0	0	0	high	seedbank	8	8	1	1
150	0	0	0	high	seedbank	8	8	1	1
145	0	0	0	high	seedbank	8	8	1	1
147	0	0	0	high	seedbank	8	7	1	1
159	0	0	0	high	even	8	8	1	1
149	0	0	0	high	seedbank	8	7	1	1
153	0	0	0	high	even	8	8	1	1
158	0	0	0	high	even	8	8	1	1
152	0	0	0	high	even	8	8	1	1
160	0	0	0	high	even	8	8	1	1
155	0	0	0	high	even	8	8	1	1
154	0	0	0	high	even	8	7	1	1
151	0	0	0	high	even	8	8	1	1
156	0	0	0	high	even	8	8	1	1
162	0	0	0	high	even	8	8	1	1
171	0	0	0	high	even	8	8	1	1
164	0	0	0	high	even	8	8	1	1
166	0	0	0	high	even	8	8	1	1
161	0	0	0	high	even	8	8	1	1
165	0	0	0	high	even	8	8	1	1
157	0	0	0	high	even	8	8	1	1
163	0	0	0	high	even	8	8	1	1
169	0	0	0	high	even	8	7	1	1
170	0	0	0	high	even	8	8	1	1
167	0	0	0	high	even	8	8	1	1
175	0	0	0	high	even	8	8	1	1
172	0	0	0	high	even	8	8	1	1
168	0	0	0	high	even	8	8	1	1
173	0	0	0	high	even	8	8	1	1
179	0	0	0	high	even	8	8	1	1
181	0	0	0	high	even	8	8	1	1
177	0	0	0	high	even	8	8	1	1
174	0	0	0	high	even	8	8	1	1
184	0	0	0	high	even	8	8	1	1
178	0	0	0	high	even	8	7	1	1
182	0	0	0	high	even	8	8	1	1
176	0	0	0	high	even	8	8	1	1
180	0	0	0	high	even	8	8	1	1
185	0	0	0	high	even	8	7	1	1
187	0	0	0	high	even	8	8	1	1
183	0	0	0	high	even	8	8	1	1
203	0	0	0.5	low	seedbank	8	8	1	1
186	0	0	0	high	even	8	8	1	1
189	0	0	0	high	even	8	8	1	1
202	0	0	0.5	low	seedbank	8	8	1	1
201	0	0	0.5	low	seedbank	8	8	1	1
207	0	0	0.5	low	seedbank	8	8	1	1
195	0	0	0	high	even	8	8	1	1
188	0	0	0	high	even	8	8	1	1
194	0	0	0	high	even	8	8	1	1
191	0	0	0	high	even	8	8	1	1
206	0	0	0.5	low	seedbank	8	8	1	1
192	0	0	0	high	even	8	8	1	1
212	0	0	0.5	low	seedbank	8	8	1	1
210	0	0	0.5	low	seedbank	8	8	1	1
193	0	0	0	high	even	8	8	1	1
197	0	0	0	high	even	8	7	1	1
205	0	0	0.5	low	seedbank	8	8	1	1
209	0	0	0.5	low	seedbank	8	8	1	1
204	0	0	0.5	low	seedbank	8	8	1	1
208	0	0	0.5	low	seedbank	8	8	1	1
190	0	0	0	high	even	8	8	1	1
211	0	0	0.5	low	seedbank	8	8	1	1
213	0	0	0.5	low	seedbank	8	8	1	1
198	0	0	0	high	even	8	8	1	1
200	0	0	0	high	even	8	8	1	1
196	0	0	0	high	even	8	8	1	1
214	0	0	0.5	low	seedbank	8	8	1	1
199	0	0	0	high	even	8	8	1	1
216	0	0	0.5	low	seedbank	8	8	1	1
215	0	0	0.5	low	seedbank	8	8	1	1
217	0	0	0.5	low	seedbank	8	8	1	1
222	0	0	0.5	low	seedbank	8	8	1	1
218	0	0	0.5	low	seedbank	8	8	1	1
219	0	0	0.5	low	seedbank	8	8	1	1
221	0	0	0.5	low	seedbank	8	8	1	1
224	0	0	0.5	low	seedbank	8	8	1	1
220	0	0	0.5	low	seedbank	8	8	1	1
227	0	0	0.5	low	seedbank	8	8	1	1
225	0	0	0.5	low	seedbank	8	8	1	1
235	0	0	0.5	low	seedbank	8	8	1	1
236	0	0	0.5	low	seedbank	8	8	1	1
229	0	0	0.5	low	seedbank	8	8	1	1
223	0	0	0.5	low	seedbank	8	8	1	1
238	0	0	0.5	low	seedbank	8	8	1	1
230	0	0	0.5	low	seedbank	8	8	1	1
234	0	0	0.5	low	seedbank	8	8	1	1
231	0	0	0.5	low	seedbank	8	8	1	1
232	0	0	0.5	low	seedbank	8	8	1	1
241	0	0	0.5	low	seedbank	8	8	1	1
237	0	0	0.5	low	seedbank	8	8	1	1
228	0	0	0.5	low	seedbank	8	8	1	1
233	0	0	0.5	low	seedbank	8	8	1	1
226	0	0	0.5	low	seedbank	8	8	1	1
239	0	0	0.5	low	seedbank	8	8	1	1
243	0	0	0.5	low	seedbank	8	8	1	1
248	0	0	0.5	low	seedbank	8	8	1	1
240	0	0	0.5	low	seedbank	8	8	1	1
242	0	0	0.5	low	seedbank	8	8	1	1
247	0	0	0.5	low	seedbank	8	8	1	1
250	0	0	0.5	low	seedbank	8	8	1	1
246	0	0	0.5	low	seedbank	8	8	1	1
244	0	0	0.5	low	seedbank	8	8	1	1
245	0	0	0.5	low	seedbank	8	8	1	1
254	0	0	0.5	low	even	8	8	1	1
249	0	0	0.5	low	seedbank	8	8	1	1
252	0	0	0.5	low	even	8	8	1	1
260	0	0	0.5	low	even	8	8	1	1
251	0	0	0.5	low	even	8	8	1	1
257	0	0	0.5	low	even	8	8	1	1
256	0	0	0.5	low	even	8	8	1	1
255	0	0	0.5	low	even	8	8	1	1
263	0	0	0.5	low	even	8	8	1	1
266	0	0	0.5	low	even	8	8	1	1
253	0	0	0.5	low	even	8	8	1	1
262	0	0	0.5	low	even	8	8	1	1
258	0	0	0.5	low	even	8	8	1	1
265	0	0	0.5	low	even	8	8	1	1
261	0	0	0.5	low	even	8	8	1	1
259	0	0	0.5	low	even	8	8	1	1
268	0	0	0.5	low	even	8	8	1	1
267	0	0	0.5	low	even	8	8	1	1
272	0	0	0.5	low	even	8	8	1	1
269	0	0	0.5	low	even	8	8	1	1
264	0	0	0.5	low	even	8	8	1	1
270	0	0	0.5	low	even	8	8	1	1
274	0	0	0.5	low	even	8	8	1	1
285	0	0	0.5	low	even	8	8	1	1
271	0	0	0.5	low	even	8	8	1	1
278	0	0	0.5	low	even	8	8	1	1
273	0	0	0.5	low	even	8	8	1	1
277	0	0	0.5	low	even	8	8	1	1
279	0	0	0.5	low	even	8	8	1	1
282	0	0	0.5	low	even	8	8	1	1
275	0	0	0.5	low	even	8	8	1	1
276	0	0	0.5	low	even	8	8	1	1
284	0	0	0.5	low	even	8	8	1	1
283	0	0	0.5	low	even	8	8	1	1
291	0	0	0.5	low	even	8	8	1	1
286	0	0	0.5	low	even	8	8	1	1
280	0	0	0.5	low	even	8	8	1	1
281	0	0	0.5	low	even	8	8	1	1
290	0	0	0.5	low	even	8	8	1	1
288	0	0	0.5	low	even	8	8	1	1
294	0	0	0.5	low	even	8	8	1	1
287	0	0	0.5	low	even	8	8	1	1
298	0	0	0.5	low	even	8	8	1	1
289	0	0	0.5	low	even	8	8	1	1
297	0	0	0.5	low	even	8	8	1	1
293	0	0	0.5	low	even	8	8	1	1
296	0	0	0.5	low	even	8	8	1	1
292	0	0	0.5	low	even	8	8	1	1
299	0	0	0.5	low	even	8	8	1	1
295	0	0	0.5	low	even	8	8	1	1
300	0	0	0.5	low	even	8	8	1	1
309	0	0	0.5	high	seedbank	8	8	1	1
302	0	0	0.5	high	seedbank	8	8	1	1
308	0	0	0.5	high	seedbank	8	8	1	1
305	0	0	0.5	high	seedbank	8	8	1	1
304	0	0	0.5	high	seedbank	8	8	1	1
312	0	0	0.5	high	seedbank	8	8	1	1
303	0	0	0.5	high	seedbank	8	8	1	1
310	0	0	0.5	high	seedbank	8	8	1	1
307	0	0	0.5	high	seedbank	8	8	1	1
328	0	0	0.5	high	seedbank	8	8	1	1
311	0	0	0.5	high	seedbank	8	8	1	1
314	0	0	0.5	high	seedbank	8	8	1	1
306	0	0	0.5	high	seedbank	8	8	1	1
322	0	0	0.5	high	seedbank	8	8	1	1
316	0	0	0.5	high	seedbank	8	8	1	1
301	0	0	0.5	high	seedbank	8	8	1	1
321	0	0	0.5	high	seedbank	8	8	1	1
318	0	0	0.5	high	seedbank	8	8	1	1
313	0	0	0.5	high	seedbank	8	8	1	1
327	0	0	0.5	high	seedbank	8	8	1	1
317	0	0	0.5	high	seedbank	8	8	1	1
320	0	0	0.5	high	seedbank	8	8	1	1
331	0	0	0.5	high	seedbank	8	8	1	1
315	0	0	0.5	high	seedbank	8	8	1	1
323	0	0	0.5	high	seedbank	8	8	1	1
324	0	0	0.5	high	seedbank	8	8	1	1
326	0	0	0.5	high	seedbank	8	8	1	1
325	0	0	0.5	high	seedbank	8	8	1	1
319	0	0	0.5	high	seedbank	8	8	1	1
330	0	0	0.5	high	seedbank	8	8	1	1
329	0	0	0.5	high	seedbank	8	8	1	1
332	0	0	0.5	high	seedbank	8	8	1	1
334	0	0	0.5	high	seedbank	8	8	1	1
333	0	0	0.5	high	seedbank	8	8	1	1
335	0	0	0.5	high	seedbank	8	8	1	1
346	0	0	0.5	high	seedbank	8	8	1	1
338	0	0	0.5	high	seedbank	8	8	1	1
336	0	0	0.5	high	seedbank	8	8	1	1
339	0	0	0.5	high	seedbank	8	8	1	1
341	0	0	0.5	high	seedbank	8	8	1	1
340	0	0	0.5	high	seedbank	8	8	1	1
344	0	0	0.5	high	seedbank	8	8	1	1
353	0	0	0.5	high	even	8	8	1	1
342	0	0	0.5	high	seedbank	8	8	1	1
349	0	0	0.5	high	seedbank	8	8	1	1
343	0	0	0.5	high	seedbank	8	8	1	1
348	0	0	0.5	high	seedbank	8	8	1	1
351	0	0	0.5	high	even	8	8	1	1
337	0	0	0.5	high	seedbank	8	8	1	1
347	0	0	0.5	high	seedbank	8	8	1	1
350	0	0	0.5	high	seedbank	8	8	1	1
358	0	0	0.5	high	even	8	8	1	1
352	0	0	0.5	high	even	8	8	1	1
345	0	0	0.5	high	seedbank	8	8	1	1
354	0	0	0.5	high	even	8	8	1	1
355	0	0	0.5	high	even	8	8	1	1
359	0	0	0.5	high	even	8	8	1	1
357	0	0	0.5	high	even	8	8	1	1
364	0	0	0.5	high	even	8	8	1	1
356	0	0	0.5	high	even	8	8	1	1
360	0	0	0.5	high	even	8	8	1	1
361	0	0	0.5	high	even	8	8	1	1
363	0	0	0.5	high	even	8	8	1	1
366	0	0	0.5	high	even	8	8	1	1
362	0	0	0.5	high	even	8	8	1	1
365	0	0	0.5	high	even	8	8	1	1
368	0	0	0.5	high	even	8	8	1	1
367	0	0	0.5	high	even	8	8	1	1
369	0	0	0.5	high	even	8	8	1	1
372	0	0	0.5	high	even	8	8	1	1
375	0	0	0.5	high	even	8	8	1	1
370	0	0	0.5	high	even	8	8	1	1
386	0	0	0.5	high	even	8	8	1	1
377	0	0	0.5	high	even	8	8	1	1
371	0	0	0.5	high	even	8	8	1	1
374	0	0	0.5	high	even	8	8	1	1
373	0	0	0.5	high	even	8	8	1	1
383	0	0	0.5	high	even	8	8	1	1
376	0	0	0.5	high	even	8	8	1	1
379	0	0	0.5	high	even	8	8	1	1
401	0	0	1	low	seedbank	8	8	1	1
382	0	0	0.5	high	even	8	8	1	1
381	0	0	0.5	high	even	8	8	1	1
403	0	0	1	low	seedbank	8	8	1	1
402	0	0	1	low	seedbank	8	8	1	1
390	0	0	0.5	high	even	8	8	1	1
405	0	0	1	low	seedbank	8	8	1	1
387	0	0	0.5	high	even	8	8	1	1
404	0	0	1	low	seedbank	8	8	1	1
406	0	0	1	low	seedbank	8	8	1	1
385	0	0	0.5	high	even	8	8	1	1
388	0	0	0.5	high	even	8	8	1	1
408	0	0	1	low	seedbank	8	8	1	1
407	0	0	1	low	seedbank	8	8	1	1
384	0	0	0.5	high	even	8	8	1	1
378	0	0	0.5	high	even	8	8	1	1
380	0	0	0.5	high	even	8	8	1	1
410	0	0	1	low	seedbank	8	8	1	1
409	0	0	1	low	seedbank	8	8	1	1
389	0	0	0.5	high	even	8	8	1	1
393	0	0	0.5	high	even	8	8	1	1
413	0	0	1	low	seedbank	8	8	1	1
415	0	0	1	low	seedbank	8	7	1	1
414	0	0	1	low	seedbank	8	8	1	1
418	0	0	1	low	seedbank	8	8	1	1
412	0	0	1	low	seedbank	8	8	1	1
392	0	0	0.5	high	even	8	8	1	1
416	0	0	1	low	seedbank	8	8	1	1
411	0	0	1	low	seedbank	8	8	1	1
417	0	0	1	low	seedbank	8	8	1	1
398	0	0	0.5	high	even	8	8	1	1
419	0	0	1	low	seedbank	8	8	1	1
391	0	0	0.5	high	even	8	8	1	1
421	0	0	1	low	seedbank	8	8	1	1
394	0	0	0.5	high	even	8	8	1	1
423	0	0	1	low	seedbank	8	8	1	1
396	0	0	0.5	high	even	8	8	1	1
422	0	0	1	low	seedbank	8	8	1	1
420	0	0	1	low	seedbank	8	8	1	1
425	0	0	1	low	seedbank	8	8	1	1
424	0	0	1	low	seedbank	8	8	1	1
400	0	0	0.5	high	even	8	8	1	1
426	0	0	1	low	seedbank	8	8	1	1
428	0	0	1	low	seedbank	8	8	1	1
427	0	0	1	low	seedbank	8	8	1	1
431	0	0	1	low	seedbank	8	8	1	1
395	0	0	0.5	high	even	8	8	1	1
435	0	0	1	low	seedbank	8	8	1	1
430	0	0	1	low	seedbank	8	8	1	1
429	0	0	1	low	seedbank	8	8	1	1
433	0	0	1	low	seedbank	8	8	1	1
436	0	0	1	low	seedbank	8	8	1	1
440	0	0	1	low	seedbank	8	8	1	1
432	0	0	1	low	seedbank	8	8	1	1
439	0	0	1	low	seedbank	8	8	1	1
445	0	0	1	low	seedbank	8	8	1	1
434	0	0	1	low	seedbank	8	8	1	1
444	0	0	1	low	seedbank	8	8	1	1
437	0	0	1	low	seedbank	8	8	1	1
443	0	0	1	low	seedbank	8	8	1	1
442	0	0	1	low	seedbank	8	8	1	1
441	0	0	1	low	seedbank	8	8	1	1
438	0	0	1	low	seedbank	8	8	1	1
397	0	0	0.5	high	even	8	8	1	1
446	0	0	1	low	seedbank	8	8	1	1
449	0	0	1	low	seedbank	8	8	1	1
447	0	0	1	low	seedbank	8	8	1	1
450	0	0	1	low	seedbank	8	8	1	1
399	0	0	0.5	high	even	8	8	1	1
448	0	0	1	low	seedbank	8	8	1	1
459	0	0	1	low	even	8	8	1	1
451	0	0	1	low	even	8	8	1	1
452	0	0	1	low	even	8	8	1	1
457	0	0	1	low	even	8	8	1	1
455	0	0	1	low	even	8	8	1	1
458	0	0	1	low	even	8	8	1	1
460	0	0	1	low	even	8	7	1	1
453	0	0	1	low	even	8	8	1	1
463	0	0	1	low	even	8	8	1	1
461	0	0	1	low	even	8	8	1	1
462	0	0	1	low	even	8	8	1	1
468	0	0	1	low	even	8	8	1	1
456	0	0	1	low	even	8	8	1	1
454	0	0	1	low	even	8	8	1	1
471	0	0	1	low	even	8	8	1	1
466	0	0	1	low	even	8	8	1	1
464	0	0	1	low	even	8	8	1	1
473	0	0	1	low	even	8	8	1	1
469	0	0	1	low	even	8	7	1	1
465	0	0	1	low	even	8	8	1	1
470	0	0	1	low	even	8	8	1	1
467	0	0	1	low	even	8	8	1	1
472	0	0	1	low	even	8	8	1	1
474	0	0	1	low	even	8	6	1	1
475	0	0	1	low	even	8	8	1	1
482	0	0	1	low	even	8	8	1	1
484	0	0	1	low	even	8	8	1	1
477	0	0	1	low	even	8	8	1	1
476	0	0	1	low	even	8	8	1	1
483	0	0	1	low	even	8	8	1	1
479	0	0	1	low	even	8	8	1	1
478	0	0	1	low	even	8	8	1	1
481	0	0	1	low	even	8	8	1	1
480	0	0	1	low	even	8	8	1	1
486	0	0	1	low	even	8	8	1	1
485	0	0	1	low	even	8	8	1	1
491	0	0	1	low	even	8	8	1	1
487	0	0	1	low	even	8	8	1	1
496	0	0	1	low	even	8	8	1	1
489	0	0	1	low	even	8	8	1	1
495	0	0	1	low	even	8	8	1	1
488	0	0	1	low	even	8	8	1	1
492	0	0	1	low	even	8	7	1	1
498	0	0	1	low	even	8	8	1	1
490	0	0	1	low	even	8	8	1	1
493	0	0	1	low	even	8	8	1	1
499	0	0	1	low	even	8	8	1	1
494	0	0	1	low	even	8	8	1	1
500	0	0	1	low	even	8	7	1	1
497	0	0	1	low	even	8	8	1	1
501	0	0	1	high	seedbank	8	8	1	1
502	0	0	1	high	seedbank	8	8	1	1
509	0	0	1	high	seedbank	8	8	1	1
507	0	0	1	high	seedbank	8	8	1	1
512	0	0	1	high	seedbank	8	8	1	1
515	0	0	1	high	seedbank	8	8	1	1
505	0	0	1	high	seedbank	8	8	1	1
513	0	0	1	high	seedbank	8	8	1	1
521	0	0	1	high	seedbank	8	8	1	1
511	0	0	1	high	seedbank	8	8	1	1
518	0	0	1	high	seedbank	8	8	1	1
503	0	0	1	high	seedbank	8	8	1	1
504	0	0	1	high	seedbank	8	8	1	1
508	0	0	1	high	seedbank	8	7	1	1
520	0	0	1	high	seedbank	8	8	1	1
510	0	0	1	high	seedbank	8	8	1	1
526	0	0	1	high	seedbank	8	8	1	1
517	0	0	1	high	seedbank	8	8	1	1
506	0	0	1	high	seedbank	8	8	1	1
529	0	0	1	high	seedbank	8	8	1	1
519	0	0	1	high	seedbank	8	7	1	1
523	0	0	1	high	seedbank	8	8	1	1
524	0	0	1	high	seedbank	8	8	1	1
528	0	0	1	high	seedbank	8	8	1	1
514	0	0	1	high	seedbank	8	8	1	1
522	0	0	1	high	seedbank	8	8	1	1
516	0	0	1	high	seedbank	8	8	1	1
525	0	0	1	high	seedbank	8	7	1	1
530	0	0	1	high	seedbank	8	8	1	1
531	0	0	1	high	seedbank	8	8	1	1
527	0	0	1	high	seedbank	8	8	1	1
533	0	0	1	high	seedbank	8	8	1	1
537	0	0	1	high	seedbank	8	8	1	1
535	0	0	1	high	seedbank	8	8	1	1
532	0	0	1	high	seedbank	8	8	1	1
539	0	0	1	high	seedbank	8	8	1	1
541	0	0	1	high	seedbank	8	8	1	1
538	0	0	1	high	seedbank	8	8	1	1
534	0	0	1	high	seedbank	8	7	1	1
543	0	0	1	high	seedbank	8	8	1	1
536	0	0	1	high	seedbank	8	8	1	1
548	0	0	1	high	seedbank	8	7	1	1
546	0	0	1	high	seedbank	8	8	1	1
545	0	0	1	high	seedbank	8	8	1	1
550	0	0	1	high	seedbank	8	8	1	1
551	0	0	1	high	even	8	8	1	1
540	0	0	1	high	seedbank	8	8	1	1
542	0	0	1	high	seedbank	8	8	1	1
544	0	0	1	high	seedbank	8	8	1	1
556	0	0	1	high	even	8	8	1	1
554	0	0	1	high	even	8	8	1	1
555	0	0	1	high	even	8	7	1	1
547	0	0	1	high	seedbank	8	8	1	1
553	0	0	1	high	even	8	7	1	1
549	0	0	1	high	seedbank	8	8	1	1
562	0	0	1	high	even	8	8	1	1
557	0	0	1	high	even	8	8	1	1
560	0	0	1	high	even	8	8	1	1
559	0	0	1	high	even	8	8	1	1
561	0	0	1	high	even	8	8	1	1
552	0	0	1	high	even	8	8	1	1
569	0	0	1	high	even	8	8	1	1
564	0	0	1	high	even	8	8	1	1
565	0	0	1	high	even	8	7	1	1
566	0	0	1	high	even	8	8	1	1
567	0	0	1	high	even	8	8	1	1
558	0	0	1	high	even	8	8	1	1
572	0	0	1	high	even	8	8	1	1
573	0	0	1	high	even	8	8	1	1
570	0	0	1	high	even	8	8	1	1
574	0	0	1	high	even	8	8	1	1
571	0	0	1	high	even	8	8	1	1
563	0	0	1	high	even	8	8	1	1
568	0	0	1	high	even	8	8	1	1
575	0	0	1	high	even	8	8	1	1
576	0	0	1	high	even	8	8	1	1
578	0	0	1	high	even	8	8	1	1
583	0	0	1	high	even	8	8	1	1
584	0	0	1	high	even	8	8	1	1
586	0	0	1	high	even	8	8	1	1
582	0	0	1	high	even	8	6	1	1
580	0	0	1	high	even	8	8	1	1
588	0	0	1	high	even	8	8	1	1
577	0	0	1	high	even	8	8	1	1
579	0	0	1	high	even	8	8	1	1
589	0	0	1	high	even	8	8	1	1
602	0	1	0	low	seedbank	8	8	1	1
590	0	0	1	high	even	8	8	1	1
581	0	0	1	high	even	8	8	1	1
606	0	1	0	low	seedbank	8	8	1	1
603	0	1	0	low	seedbank	8	8	1	1
592	0	0	1	high	even	8	8	1	1
593	0	0	1	high	even	8	8	1	1
605	0	1	0	low	seedbank	8	8	1	1
601	0	1	0	low	seedbank	8	8	1	1
585	0	0	1	high	even	8	8	1	1
587	0	0	1	high	even	8	8	1	1
596	0	0	1	high	even	8	8	1	1
610	0	1	0	low	seedbank	8	8	1	1
595	0	0	1	high	even	8	8	1	1
597	0	0	1	high	even	8	8	1	1
607	0	1	0	low	seedbank	8	8	1	1
599	0	0	1	high	even	8	8	1	1
591	0	0	1	high	even	8	8	1	1
609	0	1	0	low	seedbank	8	8	1	1
600	0	0	1	high	even	8	8	1	1
612	0	1	0	low	seedbank	8	8	1	1
611	0	1	0	low	seedbank	8	8	1	1
604	0	1	0	low	seedbank	8	8	1	1
594	0	0	1	high	even	8	8	1	1
618	0	1	0	low	seedbank	8	8	1	1
613	0	1	0	low	seedbank	8	8	1	1
598	0	0	1	high	even	8	8	1	1
615	0	1	0	low	seedbank	8	8	1	1
608	0	1	0	low	seedbank	8	8	1	1
622	0	1	0	low	seedbank	8	8	1	1
614	0	1	0	low	seedbank	8	8	1	1
617	0	1	0	low	seedbank	8	8	1	1
619	0	1	0	low	seedbank	8	8	1	1
625	0	1	0	low	seedbank	8	8	1	1
627	0	1	0	low	seedbank	8	8	1	1
623	0	1	0	low	seedbank	8	8	1	1
621	0	1	0	low	seedbank	8	8	1	1
616	0	1	0	low	seedbank	8	8	1	1
624	0	1	0	low	seedbank	8	8	1	1
626	0	1	0	low	seedbank	8	8	1	1
629	0	1	0	low	seedbank	8	8	1	1
633	0	1	0	low	seedbank	8	8	1	1
631	0	1	0	low	seedbank	8	8	1	1
638	0	1	0	low	seedbank	8	8	1	1
630	0	1	0	low	seedbank	8	8	1	1
634	0	1	0	low	seedbank	8	8	1	1
639	0	1	0	low	seedbank	8	8	1	1
620	0	1	0	low	seedbank	8	8	1	1
637	0	1	0	low	seedbank	8	8	1	1
628	0	1	0	low	seedbank	8	8	1	1
643	0	1	0	low	seedbank	8	8	1	1
632	0	1	0	low	seedbank	8	8	1	1
636	0	1	0	low	seedbank	8	8	1	1
640	0	1	0	low	seedbank	8	8	1	1
649	0	1	0	low	seedbank	8	8	1	1
635	0	1	0	low	seedbank	8	8	1	1
645	0	1	0	low	seedbank	8	8	1	1
646	0	1	0	low	seedbank	8	8	1	1
647	0	1	0	low	seedbank	8	8	1	1
641	0	1	0	low	seedbank	8	8	1	1
648	0	1	0	low	seedbank	8	8	1	1
642	0	1	0	low	seedbank	8	8	1	1
651	0	1	0	low	even	8	8	1	1
652	0	1	0	low	even	8	8	1	1
658	0	1	0	low	even	8	8	1	1
657	0	1	0	low	even	8	8	1	1
644	0	1	0	low	seedbank	8	8	1	1
660	0	1	0	low	even	8	8	1	1
653	0	1	0	low	even	8	8	1	1
654	0	1	0	low	even	8	7	1	1
655	0	1	0	low	even	8	8	1	1
662	0	1	0	low	even	8	7	1	1
664	0	1	0	low	even	8	8	1	1
661	0	1	0	low	even	8	7	1	1
665	0	1	0	low	even	8	8	1	1
650	0	1	0	low	seedbank	8	8	1	1
659	0	1	0	low	even	8	8	1	1
663	0	1	0	low	even	8	8	1	1
667	0	1	0	low	even	8	8	1	1
656	0	1	0	low	even	8	8	1	1
675	0	1	0	low	even	8	8	1	1
669	0	1	0	low	even	8	8	1	1
672	0	1	0	low	even	8	8	1	1
679	0	1	0	low	even	8	8	1	1
676	0	1	0	low	even	8	8	1	1
668	0	1	0	low	even	8	8	1	1
674	0	1	0	low	even	8	8	1	1
666	0	1	0	low	even	8	8	1	1
673	0	1	0	low	even	8	8	1	1
681	0	1	0	low	even	8	8	1	1
682	0	1	0	low	even	8	8	1	1
678	0	1	0	low	even	8	8	1	1
677	0	1	0	low	even	8	8	1	1
683	0	1	0	low	even	8	8	1	1
680	0	1	0	low	even	8	8	1	1
670	0	1	0	low	even	8	8	1	1
688	0	1	0	low	even	8	8	1	1
671	0	1	0	low	even	8	8	1	1
687	0	1	0	low	even	8	8	1	1
689	0	1	0	low	even	8	8	1	1
692	0	1	0	low	even	8	8	1	1
691	0	1	0	low	even	8	8	1	1
684	0	1	0	low	even	8	8	1	1
685	0	1	0	low	even	8	8	1	1
690	0	1	0	low	even	8	8	1	1
695	0	1	0	low	even	8	8	1	1
693	0	1	0	low	even	8	8	1	1
696	0	1	0	low	even	8	8	1	1
686	0	1	0	low	even	8	8	1	1
699	0	1	0	low	even	8	8	1	1
694	0	1	0	low	even	8	8	1	1
700	0	1	0	low	even	8	8	1	1
697	0	1	0	low	even	8	8	1	1
698	0	1	0	low	even	8	8	1	1
704	0	1	0	high	seedbank	8	8	1	1
702	0	1	0	high	seedbank	8	8	1	1
709	0	1	0	high	seedbank	8	8	1	1
712	0	1	0	high	seedbank	8	8	1	1
703	0	1	0	high	seedbank	8	8	1	1
714	0	1	0	high	seedbank	8	8	1	1
713	0	1	0	high	seedbank	8	8	1	1
701	0	1	0	high	seedbank	8	8	1	1
708	0	1	0	high	seedbank	8	8	1	1
719	0	1	0	high	seedbank	8	8	1	1
710	0	1	0	high	seedbank	8	8	1	1
706	0	1	0	high	seedbank	8	8	1	1
718	0	1	0	high	seedbank	8	8	1	1
707	0	1	0	high	seedbank	8	8	1	1
717	0	1	0	high	seedbank	8	8	1	1
720	0	1	0	high	seedbank	8	8	1	1
722	0	1	0	high	seedbank	8	8	1	1
721	0	1	0	high	seedbank	8	8	1	1
705	0	1	0	high	seedbank	8	7	1	1
723	0	1	0	high	seedbank	8	8	1	1
726	0	1	0	high	seedbank	8	8	1	1
725	0	1	0	high	seedbank	8	8	1	1
724	0	1	0	high	seedbank	8	7	1	1
711	0	1	0	high	seedbank	8	8	1	1
716	0	1	0	high	seedbank	8	8	1	1
728	0	1	0	high	seedbank	8	8	1	1
715	0	1	0	high	seedbank	8	8	1	1
730	0	1	0	high	seedbank	8	8	1	1
731	0	1	0	high	seedbank	8	8	1	1
729	0	1	0	high	seedbank	8	8	1	1
732	0	1	0	high	seedbank	8	7	1	1
733	0	1	0	high	seedbank	8	8	1	1
727	0	1	0	high	seedbank	8	8	1	1
738	0	1	0	high	seedbank	8	8	1	1
734	0	1	0	high	seedbank	8	8	1	1
735	0	1	0	high	seedbank	8	8	1	1
739	0	1	0	high	seedbank	8	8	1	1
736	0	1	0	high	seedbank	8	8	1	1
742	0	1	0	high	seedbank	8	8	1	1
737	0	1	0	high	seedbank	8	8	1	1
743	0	1	0	high	seedbank	8	8	1	1
744	0	1	0	high	seedbank	8	8	1	1
747	0	1	0	high	seedbank	8	8	1	1
746	0	1	0	high	seedbank	8	8	1	1
740	0	1	0	high	seedbank	8	8	1	1
741	0	1	0	high	seedbank	8	8	1	1
745	0	1	0	high	seedbank	8	8	1	1
754	0	1	0	high	even	8	7	1	1
757	0	1	0	high	even	8	8	1	1
751	0	1	0	high	even	8	8	1	1
748	0	1	0	high	seedbank	8	8	1	1
749	0	1	0	high	seedbank	8	8	1	1
755	0	1	0	high	even	8	8	1	1
750	0	1	0	high	seedbank	8	8	1	1
758	0	1	0	high	even	8	8	1	1
766	0	1	0	high	even	8	8	1	1
760	0	1	0	high	even	8	8	1	1
752	0	1	0	high	even	8	8	1	1
763	0	1	0	high	even	8	8	1	1
768	0	1	0	high	even	8	8	1	1
761	0	1	0	high	even	8	8	1	1
765	0	1	0	high	even	8	8	1	1
759	0	1	0	high	even	8	8	1	1
753	0	1	0	high	even	8	8	1	1
756	0	1	0	high	even	8	8	1	1
767	0	1	0	high	even	8	8	1	1
770	0	1	0	high	even	8	8	1	1
771	0	1	0	high	even	8	8	1	1
762	0	1	0	high	even	8	8	1	1
769	0	1	0	high	even	8	8	1	1
764	0	1	0	high	even	8	7	1	1
775	0	1	0	high	even	8	8	1	1
774	0	1	0	high	even	8	8	1	1
772	0	1	0	high	even	8	8	1	1
776	0	1	0	high	even	8	8	1	1
778	0	1	0	high	even	8	8	1	1
780	0	1	0	high	even	8	8	1	1
782	0	1	0	high	even	8	8	1	1
785	0	1	0	high	even	8	8	1	1
777	0	1	0	high	even	8	8	1	1
779	0	1	0	high	even	8	8	1	1
773	0	1	0	high	even	8	8	1	1
786	0	1	0	high	even	8	8	1	1
803	0	1	0.5	low	seedbank	8	8	1	1
801	0	1	0.5	low	seedbank	8	8	1	1
789	0	1	0	high	even	8	8	1	1
791	0	1	0	high	even	8	8	1	1
781	0	1	0	high	even	8	7	1	1
783	0	1	0	high	even	8	8	1	1
802	0	1	0.5	low	seedbank	8	8	1	1
804	0	1	0.5	low	seedbank	8	8	1	1
792	0	1	0	high	even	8	7	1	1
805	0	1	0.5	low	seedbank	8	8	1	1
788	0	1	0	high	even	8	8	1	1
787	0	1	0	high	even	8	8	1	1
807	0	1	0.5	low	seedbank	8	8	1	1
808	0	1	0.5	low	seedbank	8	8	1	1
799	0	1	0	high	even	8	8	1	1
806	0	1	0.5	low	seedbank	8	8	1	1
810	0	1	0.5	low	seedbank	8	8	1	1
790	0	1	0	high	even	8	7	1	1
800	0	1	0	high	even	8	8	1	1
795	0	1	0	high	even	8	8	1	1
784	0	1	0	high	even	8	8	1	1
794	0	1	0	high	even	8	8	1	1
809	0	1	0.5	low	seedbank	8	8	1	1
811	0	1	0.5	low	seedbank	8	8	1	1
796	0	1	0	high	even	8	8	1	1
798	0	1	0	high	even	8	8	1	1
814	0	1	0.5	low	seedbank	8	8	1	1
816	0	1	0.5	low	seedbank	8	8	1	1
812	0	1	0.5	low	seedbank	8	8	1	1
815	0	1	0.5	low	seedbank	8	8	1	1
818	0	1	0.5	low	seedbank	8	8	1	1
797	0	1	0	high	even	8	8	1	1
822	0	1	0.5	low	seedbank	8	8	1	1
819	0	1	0.5	low	seedbank	8	8	1	1
825	0	1	0.5	low	seedbank	8	8	1	1
817	0	1	0.5	low	seedbank	8	8	1	1
824	0	1	0.5	low	seedbank	8	8	1	1
821	0	1	0.5	low	seedbank	8	8	1	1
820	0	1	0.5	low	seedbank	8	8	1	1
793	0	1	0	high	even	8	8	1	1
813	0	1	0.5	low	seedbank	8	8	1	1
831	0	1	0.5	low	seedbank	8	8	1	1
827	0	1	0.5	low	seedbank	8	8	1	1
828	0	1	0.5	low	seedbank	8	8	1	1
829	0	1	0.5	low	seedbank	8	8	1	1
832	0	1	0.5	low	seedbank	8	8	1	1
826	0	1	0.5	low	seedbank	8	8	1	1
833	0	1	0.5	low	seedbank	8	8	1	1
838	0	1	0.5	low	seedbank	8	8	1	1
823	0	1	0.5	low	seedbank	8	8	1	1
834	0	1	0.5	low	seedbank	8	8	1	1
841	0	1	0.5	low	seedbank	8	8	1	1
830	0	1	0.5	low	seedbank	8	8	1	1
835	0	1	0.5	low	seedbank	8	8	1	1
842	0	1	0.5	low	seedbank	8	8	1	1
843	0	1	0.5	low	seedbank	8	8	1	1
839	0	1	0.5	low	seedbank	8	8	1	1
846	0	1	0.5	low	seedbank	8	8	1	1
840	0	1	0.5	low	seedbank	8	8	1	1
847	0	1	0.5	low	seedbank	8	8	1	1
836	0	1	0.5	low	seedbank	8	8	1	1
851	0	1	0.5	low	even	8	8	1	1
859	0	1	0.5	low	even	8	8	1	1
837	0	1	0.5	low	seedbank	8	8	1	1
849	0	1	0.5	low	seedbank	8	8	1	1
845	0	1	0.5	low	seedbank	8	8	1	1
850	0	1	0.5	low	seedbank	8	8	1	1
848	0	1	0.5	low	seedbank	8	8	1	1
857	0	1	0.5	low	even	8	8	1	1
852	0	1	0.5	low	even	8	8	1	1
861	0	1	0.5	low	even	8	8	1	1
844	0	1	0.5	low	seedbank	8	8	1	1
853	0	1	0.5	low	even	8	8	1	1
854	0	1	0.5	low	even	8	8	1	1
860	0	1	0.5	low	even	8	8	1	1
862	0	1	0.5	low	even	8	8	1	1
865	0	1	0.5	low	even	8	8	1	1
863	0	1	0.5	low	even	8	8	1	1
855	0	1	0.5	low	even	8	8	1	1
858	0	1	0.5	low	even	8	8	1	1
874	0	1	0.5	low	even	8	8	1	1
871	0	1	0.5	low	even	8	8	1	1
856	0	1	0.5	low	even	8	8	1	1
864	0	1	0.5	low	even	8	8	1	1
870	0	1	0.5	low	even	8	8	1	1
878	0	1	0.5	low	even	8	8	1	1
866	0	1	0.5	low	even	8	8	1	1
876	0	1	0.5	low	even	8	8	1	1
884	0	1	0.5	low	even	8	8	1	1
869	0	1	0.5	low	even	8	8	1	1
877	0	1	0.5	low	even	8	8	1	1
868	0	1	0.5	low	even	8	8	1	1
873	0	1	0.5	low	even	8	8	1	1
885	0	1	0.5	low	even	8	8	1	1
867	0	1	0.5	low	even	8	8	1	1
872	0	1	0.5	low	even	8	8	1	1
883	0	1	0.5	low	even	8	8	1	1
880	0	1	0.5	low	even	8	8	1	1
879	0	1	0.5	low	even	8	8	1	1
888	0	1	0.5	low	even	8	8	1	1
891	0	1	0.5	low	even	8	8	1	1
890	0	1	0.5	low	even	8	8	1	1
881	0	1	0.5	low	even	8	8	1	1
875	0	1	0.5	low	even	8	8	1	1
892	0	1	0.5	low	even	8	8	1	1
886	0	1	0.5	low	even	8	8	1	1
889	0	1	0.5	low	even	8	8	1	1
882	0	1	0.5	low	even	8	8	1	1
887	0	1	0.5	low	even	8	8	1	1
896	0	1	0.5	low	even	8	8	1	1
897	0	1	0.5	low	even	8	8	1	1
895	0	1	0.5	low	even	8	8	1	1
893	0	1	0.5	low	even	8	8	1	1
898	0	1	0.5	low	even	8	8	1	1
894	0	1	0.5	low	even	8	8	1	1
900	0	1	0.5	low	even	8	8	1	1
899	0	1	0.5	low	even	8	8	1	1
901	0	1	0.5	high	seedbank	8	8	1	1
904	0	1	0.5	high	seedbank	8	8	1	1
906	0	1	0.5	high	seedbank	8	8	1	1
909	0	1	0.5	high	seedbank	8	8	1	1
916	0	1	0.5	high	seedbank	8	8	1	1
905	0	1	0.5	high	seedbank	8	8	1	1
902	0	1	0.5	high	seedbank	8	8	1	1
917	0	1	0.5	high	seedbank	8	8	1	1
919	0	1	0.5	high	seedbank	8	8	1	1
907	0	1	0.5	high	seedbank	8	8	1	1
925	0	1	0.5	high	seedbank	8	8	1	1
910	0	1	0.5	high	seedbank	8	8	1	1
914	0	1	0.5	high	seedbank	8	8	1	1
922	0	1	0.5	high	seedbank	8	8	1	1
912	0	1	0.5	high	seedbank	8	8	1	1
908	0	1	0.5	high	seedbank	8	8	1	1
926	0	1	0.5	high	seedbank	8	8	1	1
929	0	1	0.5	high	seedbank	8	8	1	1
903	0	1	0.5	high	seedbank	8	8	1	1
911	0	1	0.5	high	seedbank	8	8	1	1
918	0	1	0.5	high	seedbank	8	8	1	1
920	0	1	0.5	high	seedbank	8	8	1	1
913	0	1	0.5	high	seedbank	8	8	1	1
921	0	1	0.5	high	seedbank	8	8	1	1
923	0	1	0.5	high	seedbank	8	8	1	1
915	0	1	0.5	high	seedbank	8	8	1	1
933	0	1	0.5	high	seedbank	8	8	1	1
928	0	1	0.5	high	seedbank	8	8	1	1
927	0	1	0.5	high	seedbank	8	8	1	1
934	0	1	0.5	high	seedbank	8	8	1	1
930	0	1	0.5	high	seedbank	8	8	1	1
924	0	1	0.5	high	seedbank	8	8	1	1
931	0	1	0.5	high	seedbank	8	8	1	1
935	0	1	0.5	high	seedbank	8	8	1	1
936	0	1	0.5	high	seedbank	8	8	1	1
940	0	1	0.5	high	seedbank	8	8	1	1
937	0	1	0.5	high	seedbank	8	8	1	1
941	0	1	0.5	high	seedbank	8	8	1	1
949	0	1	0.5	high	seedbank	8	8	1	1
942	0	1	0.5	high	seedbank	8	8	1	1
938	0	1	0.5	high	seedbank	8	8	1	1
939	0	1	0.5	high	seedbank	8	8	1	1
932	0	1	0.5	high	seedbank	8	8	1	1
946	0	1	0.5	high	seedbank	8	8	1	1
944	0	1	0.5	high	seedbank	8	8	1	1
947	0	1	0.5	high	seedbank	8	8	1	1
943	0	1	0.5	high	seedbank	8	8	1	1
945	0	1	0.5	high	seedbank	8	8	1	1
950	0	1	0.5	high	seedbank	8	8	1	1
954	0	1	0.5	high	even	8	8	1	1
948	0	1	0.5	high	seedbank	8	8	1	1
961	0	1	0.5	high	even	8	8	1	1
957	0	1	0.5	high	even	8	8	1	1
953	0	1	0.5	high	even	8	8	1	1
951	0	1	0.5	high	even	8	8	1	1
956	0	1	0.5	high	even	8	8	1	1
959	0	1	0.5	high	even	8	8	1	1
952	0	1	0.5	high	even	8	8	1	1
972	0	1	0.5	high	even	8	8	1	1
966	0	1	0.5	high	even	8	8	1	1
969	0	1	0.5	high	even	8	8	1	1
968	0	1	0.5	high	even	8	8	1	1
960	0	1	0.5	high	even	8	8	1	1
962	0	1	0.5	high	even	8	8	1	1
967	0	1	0.5	high	even	8	8	1	1
970	0	1	0.5	high	even	8	8	1	1
955	0	1	0.5	high	even	8	8	1	1
971	0	1	0.5	high	even	8	8	1	1
958	0	1	0.5	high	even	8	8	1	1
964	0	1	0.5	high	even	8	8	1	1
963	0	1	0.5	high	even	8	8	1	1
965	0	1	0.5	high	even	8	8	1	1
973	0	1	0.5	high	even	8	8	1	1
1002	0	1	1	low	seedbank	8	8	1	1
974	0	1	0.5	high	even	8	8	1	1
984	0	1	0.5	high	even	8	8	1	1
978	0	1	0.5	high	even	8	8	1	1
977	0	1	0.5	high	even	8	8	1	1
1001	0	1	1	low	seedbank	8	8	1	1
1003	0	1	1	low	seedbank	8	8	1	1
986	0	1	0.5	high	even	8	8	1	1
981	0	1	0.5	high	even	8	8	1	1
985	0	1	0.5	high	even	8	8	1	1
1004	0	1	1	low	seedbank	8	8	1	1
976	0	1	0.5	high	even	8	8	1	1
991	0	1	0.5	high	even	8	8	1	1
975	0	1	0.5	high	even	8	8	1	1
1005	0	1	1	low	seedbank	8	8	1	1
992	0	1	0.5	high	even	8	8	1	1
1008	0	1	1	low	seedbank	8	8	1	1
1009	0	1	1	low	seedbank	8	8	1	1
982	0	1	0.5	high	even	8	8	1	1
979	0	1	0.5	high	even	8	8	1	1
990	0	1	0.5	high	even	8	8	1	1
1012	0	1	1	low	seedbank	8	8	1	1
1006	0	1	1	low	seedbank	8	8	1	1
1007	0	1	1	low	seedbank	8	8	1	1
994	0	1	0.5	high	even	8	8	1	1
988	0	1	0.5	high	even	8	8	1	1
1014	0	1	1	low	seedbank	8	8	1	1
1016	0	1	1	low	seedbank	8	8	1	1
1015	0	1	1	low	seedbank	8	8	1	1
1010	0	1	1	low	seedbank	8	8	1	1
1011	0	1	1	low	seedbank	8	8	1	1
1018	0	1	1	low	seedbank	8	8	1	1
1013	0	1	1	low	seedbank	8	8	1	1
1017	0	1	1	low	seedbank	8	7	1	1
980	0	1	0.5	high	even	8	8	1	1
998	0	1	0.5	high	even	8	8	1	1
1022	0	1	1	low	seedbank	8	8	1	1
987	0	1	0.5	high	even	8	8	1	1
983	0	1	0.5	high	even	8	8	1	1
1021	0	1	1	low	seedbank	8	8	1	1
1019	0	1	1	low	seedbank	8	8	1	1
989	0	1	0.5	high	even	8	8	1	1
997	0	1	0.5	high	even	8	8	1	1
1020	0	1	1	low	seedbank	8	8	1	1
1026	0	1	1	low	seedbank	8	8	1	1
1024	0	1	1	low	seedbank	8	8	1	1
1030	0	1	1	low	seedbank	8	8	1	1
1028	0	1	1	low	seedbank	8	8	1	1
1031	0	1	1	low	seedbank	8	8	1	1
993	0	1	0.5	high	even	8	8	1	1
1037	0	1	1	low	seedbank	8	8	1	1
1023	0	1	1	low	seedbank	8	8	1	1
1025	0	1	1	low	seedbank	8	8	1	1
1032	0	1	1	low	seedbank	8	8	1	1
999	0	1	0.5	high	even	8	8	1	1
996	0	1	0.5	high	even	8	8	1	1
1036	0	1	1	low	seedbank	8	8	1	1
1039	0	1	1	low	seedbank	8	8	1	1
1027	0	1	1	low	seedbank	8	8	1	1
1043	0	1	1	low	seedbank	8	8	1	1
1038	0	1	1	low	seedbank	8	8	1	1
995	0	1	0.5	high	even	8	8	1	1
1029	0	1	1	low	seedbank	8	8	1	1
1034	0	1	1	low	seedbank	8	8	1	1
1033	0	1	1	low	seedbank	8	8	1	1
1040	0	1	1	low	seedbank	8	8	1	1
1041	0	1	1	low	seedbank	8	8	1	1
1044	0	1	1	low	seedbank	8	8	1	1
1035	0	1	1	low	seedbank	8	8	1	1
1047	0	1	1	low	seedbank	8	8	1	1
1000	0	1	0.5	high	even	8	8	1	1
1052	0	1	1	low	even	8	8	1	1
1045	0	1	1	low	seedbank	8	8	1	1
1042	0	1	1	low	seedbank	8	8	1	1
1048	0	1	1	low	seedbank	8	8	1	1
1051	0	1	1	low	even	8	8	1	1
1050	0	1	1	low	seedbank	8	8	1	1
1053	0	1	1	low	even	8	8	1	1
1054	0	1	1	low	even	8	8	1	1
1049	0	1	1	low	seedbank	8	8	1	1
1046	0	1	1	low	seedbank	8	8	1	1
1058	0	1	1	low	even	8	8	1	1
1064	0	1	1	low	even	8	8	1	1
1056	0	1	1	low	even	8	8	1	1
1060	0	1	1	low	even	8	8	1	1
1062	0	1	1	low	even	8	8	1	1
1063	0	1	1	low	even	8	8	1	1
1055	0	1	1	low	even	8	8	1	1
1057	0	1	1	low	even	8	8	1	1
1059	0	1	1	low	even	8	8	1	1
1069	0	1	1	low	even	8	8	1	1
1076	0	1	1	low	even	8	8	1	1
1073	0	1	1	low	even	8	8	1	1
1061	0	1	1	low	even	8	8	1	1
1072	0	1	1	low	even	8	8	1	1
1075	0	1	1	low	even	8	8	1	1
1066	0	1	1	low	even	8	8	1	1
1083	0	1	1	low	even	8	8	1	1
1071	0	1	1	low	even	8	8	1	1
1077	0	1	1	low	even	8	8	1	1
1082	0	1	1	low	even	8	8	1	1
1067	0	1	1	low	even	8	8	1	1
1065	0	1	1	low	even	8	8	1	1
1084	0	1	1	low	even	8	7	1	1
1079	0	1	1	low	even	8	7	1	1
1074	0	1	1	low	even	8	8	1	1
1087	0	1	1	low	even	8	8	1	1
1078	0	1	1	low	even	8	8	1	1
1081	0	1	1	low	even	8	8	1	1
1089	0	1	1	low	even	8	8	1	1
1068	0	1	1	low	even	8	8	1	1
1088	0	1	1	low	even	8	8	1	1
1097	0	1	1	low	even	8	8	1	1
1070	0	1	1	low	even	8	7	1	1
1092	0	1	1	low	even	8	8	1	1
1080	0	1	1	low	even	8	8	1	1
1093	0	1	1	low	even	8	8	1	1
1096	0	1	1	low	even	8	8	1	1
1099	0	1	1	low	even	8	8	1	1
1091	0	1	1	low	even	8	8	1	1
1098	0	1	1	low	even	8	8	1	1
1095	0	1	1	low	even	8	8	1	1
1090	0	1	1	low	even	8	8	1	1
1086	0	1	1	low	even	8	8	1	1
1094	0	1	1	low	even	8	8	1	1
1100	0	1	1	low	even	8	8	1	1
1085	0	1	1	low	even	8	8	1	1
1101	0	1	1	high	seedbank	8	8	1	1
1112	0	1	1	high	seedbank	8	8	1	1
1103	0	1	1	high	seedbank	8	8	1	1
1108	0	1	1	high	seedbank	8	8	1	1
1102	0	1	1	high	seedbank	8	8	1	1
1106	0	1	1	high	seedbank	8	8	1	1
1118	0	1	1	high	seedbank	8	8	1	1
1114	0	1	1	high	seedbank	8	8	1	1
1105	0	1	1	high	seedbank	8	7	1	1
1104	0	1	1	high	seedbank	8	8	1	1
1110	0	1	1	high	seedbank	8	8	1	1
1107	0	1	1	high	seedbank	8	8	1	1
1116	0	1	1	high	seedbank	8	8	1	1
1125	0	1	1	high	seedbank	8	8	1	1
1124	0	1	1	high	seedbank	8	8	1	1
1113	0	1	1	high	seedbank	8	8	1	1
1123	0	1	1	high	seedbank	8	8	1	1
1130	0	1	1	high	seedbank	8	8	1	1
1122	0	1	1	high	seedbank	8	8	1	1
1111	0	1	1	high	seedbank	8	8	1	1
1128	0	1	1	high	seedbank	8	8	1	1
1120	0	1	1	high	seedbank	8	8	1	1
1131	0	1	1	high	seedbank	8	8	1	1
1109	0	1	1	high	seedbank	8	7	1	1
1117	0	1	1	high	seedbank	8	8	1	1
1121	0	1	1	high	seedbank	8	8	1	1
1133	0	1	1	high	seedbank	8	8	1	1
1115	0	1	1	high	seedbank	8	8	1	1
1126	0	1	1	high	seedbank	8	8	1	1
1135	0	1	1	high	seedbank	8	8	1	1
1134	0	1	1	high	seedbank	8	8	1	1
1127	0	1	1	high	seedbank	8	8	1	1
1132	0	1	1	high	seedbank	8	8	1	1
1119	0	1	1	high	seedbank	8	8	1	1
1136	0	1	1	high	seedbank	8	8	1	1
1129	0	1	1	high	seedbank	8	8	1	1
1141	0	1	1	high	seedbank	8	8	1	1
1138	0	1	1	high	seedbank	8	8	1	1
1140	0	1	1	high	seedbank	8	8	1	1
1139	0	1	1	high	seedbank	8	8	1	1
1142	0	1	1	high	seedbank	8	8	1	1
1137	0	1	1	high	seedbank	8	8	1	1
1143	0	1	1	high	seedbank	8	8	1	1
1146	0	1	1	high	seedbank	8	8	1	1
1145	0	1	1	high	seedbank	8	8	1	1
1148	0	1	1	high	seedbank	8	8	1	1
1147	0	1	1	high	seedbank	8	8	1	1
1150	0	1	1	high	seedbank	8	8	1	1
1152	0	1	1	high	even	8	8	1	1
1149	0	1	1	high	seedbank	8	8	1	1
1144	0	1	1	high	seedbank	8	8	1	1
1161	0	1	1	high	even	8	8	1	1
1163	0	1	1	high	even	8	8	1	1
1154	0	1	1	high	even	8	8	1	1
1159	0	1	1	high	even	8	8	1	1
1151	0	1	1	high	even	8	8	1	1
1153	0	1	1	high	even	8	8	1	1
1157	0	1	1	high	even	8	8	1	1
1167	0	1	1	high	even	8	8	1	1
1162	0	1	1	high	even	8	8	1	1
1158	0	1	1	high	even	8	8	1	1
1164	0	1	1	high	even	8	8	1	1
1171	0	1	1	high	even	8	8	1	1
1155	0	1	1	high	even	8	8	1	1
1160	0	1	1	high	even	8	8	1	1
1156	0	1	1	high	even	8	8	1	1
1169	0	1	1	high	even	8	8	1	1
1168	0	1	1	high	even	8	8	1	1
1176	0	1	1	high	even	8	8	1	1
1172	0	1	1	high	even	8	8	1	1
1170	0	1	1	high	even	8	8	1	1
1175	0	1	1	high	even	8	8	1	1
1165	0	1	1	high	even	8	8	1	1
1177	0	1	1	high	even	8	8	1	1
1173	0	1	1	high	even	8	8	1	1
1181	0	1	1	high	even	8	8	1	1
1166	0	1	1	high	even	8	8	1	1
1174	0	1	1	high	even	8	8	1	1
1184	0	1	1	high	even	8	8	1	1
1179	0	1	1	high	even	8	8	1	1
1180	0	1	1	high	even	8	8	1	1
1185	0	1	1	high	even	8	7	1	1
1178	0	1	1	high	even	8	8	1	1
1182	0	1	1	high	even	8	8	1	1
1186	0	1	1	high	even	8	8	1	1
1187	0	1	1	high	even	8	8	1	1
1191	0	1	1	high	even	8	8	1	1
1189	0	1	1	high	even	8	8	1	1
1188	0	1	1	high	even	8	8	1	1
1183	0	1	1	high	even	8	8	1	1
1192	0	1	1	high	even	8	8	1	1
1195	0	1	1	high	even	8	8	1	1
1198	0	1	1	high	even	8	8	1	1
1194	0	1	1	high	even	8	8	1	1
1190	0	1	1	high	even	8	8	1	1
1202	0	2	0	low	seedbank	8	8	1	1
1201	0	2	0	low	seedbank	8	8	1	1
1193	0	1	1	high	even	8	8	1	1
1199	0	1	1	high	even	8	8	1	1
1197	0	1	1	high	even	8	8	1	1
1203	0	2	0	low	seedbank	8	8	1	1
1196	0	1	1	high	even	8	8	1	1
1204	0	2	0	low	seedbank	8	8	1	1
1200	0	1	1	high	even	8	8	1	1
1211	0	2	0	low	seedbank	8	8	1	1
1209	0	2	0	low	seedbank	8	8	1	1
1206	0	2	0	low	seedbank	8	8	1	1
1213	0	2	0	low	seedbank	8	8	1	1
1207	0	2	0	low	seedbank	8	8	1	1
1217	0	2	0	low	seedbank	8	8	1	1
1210	0	2	0	low	seedbank	8	8	1	1
1218	0	2	0	low	seedbank	8	8	1	1
1219	0	2	0	low	seedbank	8	8	1	1
1205	0	2	0	low	seedbank	8	8	1	1
1212	0	2	0	low	seedbank	8	8	1	1
1216	0	2	0	low	seedbank	8	8	1	1
1214	0	2	0	low	seedbank	8	8	1	1
1215	0	2	0	low	seedbank	8	8	1	1
1208	0	2	0	low	seedbank	8	8	1	1
1221	0	2	0	low	seedbank	8	8	1	1
1223	0	2	0	low	seedbank	8	8	1	1
1220	0	2	0	low	seedbank	8	8	1	1
1228	0	2	0	low	seedbank	8	8	1	1
1222	0	2	0	low	seedbank	8	8	1	1
1225	0	2	0	low	seedbank	8	8	1	1
1229	0	2	0	low	seedbank	8	8	1	1
1226	0	2	0	low	seedbank	8	8	1	1
1224	0	2	0	low	seedbank	8	8	1	1
1237	0	2	0	low	seedbank	8	8	1	1
1233	0	2	0	low	seedbank	8	8	1	1
1241	0	2	0	low	seedbank	8	8	1	1
1245	0	2	0	low	seedbank	8	8	1	1
1227	0	2	0	low	seedbank	8	8	1	1
1238	0	2	0	low	seedbank	8	8	1	1
1235	0	2	0	low	seedbank	8	8	1	1
1239	0	2	0	low	seedbank	8	8	1	1
1232	0	2	0	low	seedbank	8	8	1	1
1242	0	2	0	low	seedbank	8	8	1	1
1243	0	2	0	low	seedbank	8	8	1	1
1234	0	2	0	low	seedbank	8	8	1	1
1240	0	2	0	low	seedbank	8	8	1	1
1248	0	2	0	low	seedbank	8	8	1	1
1230	0	2	0	low	seedbank	8	8	1	1
1231	0	2	0	low	seedbank	8	8	1	1
1247	0	2	0	low	seedbank	8	8	1	1
1236	0	2	0	low	seedbank	8	8	1	1
1249	0	2	0	low	seedbank	8	8	1	1
1244	0	2	0	low	seedbank	8	8	1	1
1250	0	2	0	low	seedbank	8	8	1	1
1252	0	2	0	low	even	8	8	1	1
1246	0	2	0	low	seedbank	8	8	1	1
1251	0	2	0	low	even	8	8	1	1
1253	0	2	0	low	even	8	8	1	1
1264	0	2	0	low	even	8	8	1	1
1255	0	2	0	low	even	8	8	1	1
1259	0	2	0	low	even	8	8	1	1
1254	0	2	0	low	even	8	8	1	1
1261	0	2	0	low	even	8	8	1	1
1256	0	2	0	low	even	8	8	1	1
1260	0	2	0	low	even	8	8	1	1
1262	0	2	0	low	even	8	8	1	1
1274	0	2	0	low	even	8	8	1	1
1267	0	2	0	low	even	8	8	1	1
1258	0	2	0	low	even	8	8	1	1
1266	0	2	0	low	even	8	8	1	1
1257	0	2	0	low	even	8	8	1	1
1263	0	2	0	low	even	8	8	1	1
1268	0	2	0	low	even	8	8	1	1
1278	0	2	0	low	even	8	8	1	1
1279	0	2	0	low	even	8	8	1	1
1275	0	2	0	low	even	8	8	1	1
1270	0	2	0	low	even	8	8	1	1
1277	0	2	0	low	even	8	8	1	1
1272	0	2	0	low	even	8	8	1	1
1280	0	2	0	low	even	8	8	1	1
1269	0	2	0	low	even	8	8	1	1
1271	0	2	0	low	even	8	8	1	1
1282	0	2	0	low	even	8	8	1	1
1273	0	2	0	low	even	8	8	1	1
1276	0	2	0	low	even	8	8	1	1
1286	0	2	0	low	even	8	8	1	1
1281	0	2	0	low	even	8	8	1	1
1265	0	2	0	low	even	8	8	1	1
1290	0	2	0	low	even	8	8	1	1
1283	0	2	0	low	even	8	8	1	1
1287	0	2	0	low	even	8	8	1	1
1288	0	2	0	low	even	8	8	1	1
1289	0	2	0	low	even	8	8	1	1
1284	0	2	0	low	even	8	8	1	1
1295	0	2	0	low	even	8	8	1	1
1285	0	2	0	low	even	8	8	1	1
1291	0	2	0	low	even	8	8	1	1
1300	0	2	0	low	even	8	8	1	1
1292	0	2	0	low	even	8	8	1	1
1294	0	2	0	low	even	8	8	1	1
1299	0	2	0	low	even	8	8	1	1
1296	0	2	0	low	even	8	8	1	1
1293	0	2	0	low	even	8	8	1	1
1297	0	2	0	low	even	8	8	1	1
1298	0	2	0	low	even	8	8	1	1
1301	0	2	0	high	seedbank	8	8	1	1
1310	0	2	0	high	seedbank	8	8	1	1
1304	0	2	0	high	seedbank	8	8	1	1
1306	0	2	0	high	seedbank	8	8	1	1
1313	0	2	0	high	seedbank	8	8	1	1
1305	0	2	0	high	seedbank	8	8	1	1
1308	0	2	0	high	seedbank	8	8	1	1
1302	0	2	0	high	seedbank	8	8	1	1
1303	0	2	0	high	seedbank	8	8	1	1
1311	0	2	0	high	seedbank	8	8	1	1
1307	0	2	0	high	seedbank	8	8	1	1
1309	0	2	0	high	seedbank	8	8	1	1
1317	0	2	0	high	seedbank	8	8	1	1
1316	0	2	0	high	seedbank	8	8	1	1
1322	0	2	0	high	seedbank	8	8	1	1
1320	0	2	0	high	seedbank	8	8	1	1
1319	0	2	0	high	seedbank	8	8	1	1
1312	0	2	0	high	seedbank	8	8	1	1
1314	0	2	0	high	seedbank	8	8	1	1
1318	0	2	0	high	seedbank	8	8	1	1
1326	0	2	0	high	seedbank	8	8	1	1
1327	0	2	0	high	seedbank	8	8	1	1
1315	0	2	0	high	seedbank	8	8	1	1
1324	0	2	0	high	seedbank	8	8	1	1
1325	0	2	0	high	seedbank	8	8	1	1
1328	0	2	0	high	seedbank	8	8	1	1
1323	0	2	0	high	seedbank	8	8	1	1
1321	0	2	0	high	seedbank	8	8	1	1
1331	0	2	0	high	seedbank	8	8	1	1
1330	0	2	0	high	seedbank	8	8	1	1
1333	0	2	0	high	seedbank	8	8	1	1
1329	0	2	0	high	seedbank	8	8	1	1
1337	0	2	0	high	seedbank	8	8	1	1
1335	0	2	0	high	seedbank	8	8	1	1
1332	0	2	0	high	seedbank	8	8	1	1
1346	0	2	0	high	seedbank	8	8	1	1
1336	0	2	0	high	seedbank	8	8	1	1
1338	0	2	0	high	seedbank	8	8	1	1
1334	0	2	0	high	seedbank	8	8	1	1
1345	0	2	0	high	seedbank	8	8	1	1
1349	0	2	0	high	seedbank	8	8	1	1
1347	0	2	0	high	seedbank	8	8	1	1
1348	0	2	0	high	seedbank	8	8	1	1
1343	0	2	0	high	seedbank	8	8	1	1
1339	0	2	0	high	seedbank	8	8	1	1
1341	0	2	0	high	seedbank	8	8	1	1
1340	0	2	0	high	seedbank	8	8	1	1
1344	0	2	0	high	seedbank	8	8	1	1
1342	0	2	0	high	seedbank	8	8	1	1
1353	0	2	0	high	even	8	7	1	1
1350	0	2	0	high	seedbank	8	8	1	1
1356	0	2	0	high	even	8	8	1	1
1359	0	2	0	high	even	8	8	1	1
1355	0	2	0	high	even	8	8	1	1
1360	0	2	0	high	even	8	7	1	1
1358	0	2	0	high	even	8	8	1	1
1354	0	2	0	high	even	8	8	1	1
1357	0	2	0	high	even	8	8	1	1
1363	0	2	0	high	even	8	8	1	1
1352	0	2	0	high	even	8	8	1	1
1366	0	2	0	high	even	8	8	1	1
1365	0	2	0	high	even	8	8	1	1
1361	0	2	0	high	even	8	8	1	1
1351	0	2	0	high	even	8	8	1	1
1362	0	2	0	high	even	8	8	1	1
1364	0	2	0	high	even	8	8	1	1
1369	0	2	0	high	even	8	8	1	1
1371	0	2	0	high	even	8	8	1	1
1375	0	2	0	high	even	8	8	1	1
1372	0	2	0	high	even	8	8	1	1
1374	0	2	0	high	even	8	8	1	1
1367	0	2	0	high	even	8	8	1	1
1378	0	2	0	high	even	8	8	1	1
1373	0	2	0	high	even	8	8	1	1
1370	0	2	0	high	even	8	8	1	1
1382	0	2	0	high	even	8	8	1	1
1384	0	2	0	high	even	8	8	1	1
1368	0	2	0	high	even	8	8	1	1
1379	0	2	0	high	even	8	8	1	1
1377	0	2	0	high	even	8	8	1	1
1381	0	2	0	high	even	8	8	1	1
1376	0	2	0	high	even	8	8	1	1
1380	0	2	0	high	even	8	8	1	1
1386	0	2	0	high	even	8	8	1	1
1401	0	2	0.5	low	seedbank	8	8	1	1
1383	0	2	0	high	even	8	8	1	1
1391	0	2	0	high	even	8	8	1	1
1403	0	2	0.5	low	seedbank	8	8	1	1
1385	0	2	0	high	even	8	8	1	1
1390	0	2	0	high	even	8	8	1	1
1406	0	2	0.5	low	seedbank	8	8	1	1
1402	0	2	0.5	low	seedbank	8	8	1	1
1393	0	2	0	high	even	8	7	1	1
1404	0	2	0.5	low	seedbank	8	8	1	1
1405	0	2	0.5	low	seedbank	8	8	1	1
1388	0	2	0	high	even	8	8	1	1
1394	0	2	0	high	even	8	8	1	1
1408	0	2	0.5	low	seedbank	8	8	1	1
1407	0	2	0.5	low	seedbank	8	8	1	1
1387	0	2	0	high	even	8	8	1	1
1389	0	2	0	high	even	8	8	1	1
1409	0	2	0.5	low	seedbank	8	8	1	1
1410	0	2	0.5	low	seedbank	8	8	1	1
1415	0	2	0.5	low	seedbank	8	8	1	1
1400	0	2	0	high	even	8	8	1	1
1411	0	2	0.5	low	seedbank	8	8	1	1
1392	0	2	0	high	even	8	8	1	1
1395	0	2	0	high	even	8	8	1	1
1413	0	2	0.5	low	seedbank	8	8	1	1
1416	0	2	0.5	low	seedbank	8	8	1	1
1396	0	2	0	high	even	8	8	1	1
1414	0	2	0.5	low	seedbank	8	8	1	1
1419	0	2	0.5	low	seedbank	8	8	1	1
1417	0	2	0.5	low	seedbank	8	8	1	1
1397	0	2	0	high	even	8	8	1	1
1399	0	2	0	high	even	8	8	1	1
1420	0	2	0.5	low	seedbank	8	8	1	1
1412	0	2	0.5	low	seedbank	8	8	1	1
1398	0	2	0	high	even	8	8	1	1
1423	0	2	0.5	low	seedbank	8	8	1	1
1418	0	2	0.5	low	seedbank	8	8	1	1
1422	0	2	0.5	low	seedbank	8	8	1	1
1424	0	2	0.5	low	seedbank	8	8	1	1
1425	0	2	0.5	low	seedbank	8	8	1	1
1426	0	2	0.5	low	seedbank	8	8	1	1
1429	0	2	0.5	low	seedbank	8	8	1	1
1428	0	2	0.5	low	seedbank	8	8	1	1
1427	0	2	0.5	low	seedbank	8	8	1	1
1434	0	2	0.5	low	seedbank	8	8	1	1
1421	0	2	0.5	low	seedbank	8	8	1	1
1432	0	2	0.5	low	seedbank	8	8	1	1
1430	0	2	0.5	low	seedbank	8	8	1	1
1436	0	2	0.5	low	seedbank	8	8	1	1
1433	0	2	0.5	low	seedbank	8	8	1	1
1435	0	2	0.5	low	seedbank	8	8	1	1
1431	0	2	0.5	low	seedbank	8	8	1	1
1444	0	2	0.5	low	seedbank	8	8	1	1
1438	0	2	0.5	low	seedbank	8	8	1	1
1445	0	2	0.5	low	seedbank	8	8	1	1
1448	0	2	0.5	low	seedbank	8	8	1	1
1440	0	2	0.5	low	seedbank	8	8	1	1
1446	0	2	0.5	low	seedbank	8	8	1	1
1439	0	2	0.5	low	seedbank	8	8	1	1
1441	0	2	0.5	low	seedbank	8	8	1	1
1437	0	2	0.5	low	seedbank	8	8	1	1
1447	0	2	0.5	low	seedbank	8	8	1	1
1442	0	2	0.5	low	seedbank	8	8	1	1
1443	0	2	0.5	low	seedbank	8	8	1	1
1449	0	2	0.5	low	seedbank	8	8	1	1
1451	0	2	0.5	low	even	8	8	1	1
1450	0	2	0.5	low	seedbank	8	8	1	1
1458	0	2	0.5	low	even	8	8	1	1
1455	0	2	0.5	low	even	8	8	1	1
1454	0	2	0.5	low	even	8	8	1	1
1457	0	2	0.5	low	even	8	8	1	1
1456	0	2	0.5	low	even	8	8	1	1
1459	0	2	0.5	low	even	8	8	1	1
1460	0	2	0.5	low	even	8	8	1	1
1453	0	2	0.5	low	even	8	8	1	1
1452	0	2	0.5	low	even	8	8	1	1
1465	0	2	0.5	low	even	8	8	1	1
1461	0	2	0.5	low	even	8	8	1	1
1464	0	2	0.5	low	even	8	8	1	1
1466	0	2	0.5	low	even	8	8	1	1
1463	0	2	0.5	low	even	8	8	1	1
1462	0	2	0.5	low	even	8	8	1	1
1468	0	2	0.5	low	even	8	8	1	1
1474	0	2	0.5	low	even	8	8	1	1
1469	0	2	0.5	low	even	8	8	1	1
1470	0	2	0.5	low	even	8	8	1	1
1472	0	2	0.5	low	even	8	8	1	1
1471	0	2	0.5	low	even	8	7	1	1
1467	0	2	0.5	low	even	8	8	1	1
1486	0	2	0.5	low	even	8	8	1	1
1477	0	2	0.5	low	even	8	8	1	1
1473	0	2	0.5	low	even	8	8	1	1
1475	0	2	0.5	low	even	8	8	1	1
1479	0	2	0.5	low	even	8	8	1	1
1481	0	2	0.5	low	even	8	8	1	1
1485	0	2	0.5	low	even	8	8	1	1
1476	0	2	0.5	low	even	8	8	1	1
1478	0	2	0.5	low	even	8	8	1	1
1488	0	2	0.5	low	even	8	8	1	1
1487	0	2	0.5	low	even	8	8	1	1
1480	0	2	0.5	low	even	8	8	1	1
1484	0	2	0.5	low	even	8	8	1	1
1483	0	2	0.5	low	even	8	8	1	1
1494	0	2	0.5	low	even	8	8	1	1
1490	0	2	0.5	low	even	8	8	1	1
1489	0	2	0.5	low	even	8	8	1	1
1482	0	2	0.5	low	even	8	8	1	1
1491	0	2	0.5	low	even	8	8	1	1
1492	0	2	0.5	low	even	8	8	1	1
1493	0	2	0.5	low	even	8	8	1	1
1495	0	2	0.5	low	even	8	8	1	1
1496	0	2	0.5	low	even	8	8	1	1
1497	0	2	0.5	low	even	8	8	1	1
1498	0	2	0.5	low	even	8	8	1	1
1499	0	2	0.5	low	even	8	8	1	1
1500	0	2	0.5	low	even	8	8	1	1
1501	0	2	0.5	high	seedbank	8	8	1	1
1502	0	2	0.5	high	seedbank	8	8	1	1
1504	0	2	0.5	high	seedbank	8	8	1	1
1506	0	2	0.5	high	seedbank	8	8	1	1
1503	0	2	0.5	high	seedbank	8	8	1	1
1509	0	2	0.5	high	seedbank	8	8	1	1
1512	0	2	0.5	high	seedbank	8	8	1	1
1505	0	2	0.5	high	seedbank	8	8	1	1
1507	0	2	0.5	high	seedbank	8	8	1	1
1521	0	2	0.5	high	seedbank	8	8	1	1
1510	0	2	0.5	high	seedbank	8	8	1	1
1517	0	2	0.5	high	seedbank	8	8	1	1
1522	0	2	0.5	high	seedbank	8	8	1	1
1515	0	2	0.5	high	seedbank	8	8	1	1
1514	0	2	0.5	high	seedbank	8	8	1	1
1518	0	2	0.5	high	seedbank	8	8	1	1
1508	0	2	0.5	high	seedbank	8	8	1	1
1511	0	2	0.5	high	seedbank	8	8	1	1
1525	0	2	0.5	high	seedbank	8	8	1	1
1513	0	2	0.5	high	seedbank	8	8	1	1
1519	0	2	0.5	high	seedbank	8	8	1	1
1526	0	2	0.5	high	seedbank	8	8	1	1
1523	0	2	0.5	high	seedbank	8	8	1	1
1527	0	2	0.5	high	seedbank	8	8	1	1
1516	0	2	0.5	high	seedbank	8	8	1	1
1520	0	2	0.5	high	seedbank	8	8	1	1
1524	0	2	0.5	high	seedbank	8	8	1	1
1530	0	2	0.5	high	seedbank	8	8	1	1
1533	0	2	0.5	high	seedbank	8	8	1	1
1532	0	2	0.5	high	seedbank	8	8	1	1
1528	0	2	0.5	high	seedbank	8	8	1	1
1529	0	2	0.5	high	seedbank	8	8	1	1
1531	0	2	0.5	high	seedbank	8	8	1	1
1534	0	2	0.5	high	seedbank	8	8	1	1
1535	0	2	0.5	high	seedbank	8	8	1	1
1542	0	2	0.5	high	seedbank	8	8	1	1
1536	0	2	0.5	high	seedbank	8	8	1	1
1537	0	2	0.5	high	seedbank	8	8	1	1
1539	0	2	0.5	high	seedbank	8	8	1	1
1538	0	2	0.5	high	seedbank	8	8	1	1
1548	0	2	0.5	high	seedbank	8	8	1	1
1543	0	2	0.5	high	seedbank	8	8	1	1
1544	0	2	0.5	high	seedbank	8	8	1	1
1541	0	2	0.5	high	seedbank	8	8	1	1
1547	0	2	0.5	high	seedbank	8	8	1	1
1546	0	2	0.5	high	seedbank	8	8	1	1
1545	0	2	0.5	high	seedbank	8	8	1	1
1540	0	2	0.5	high	seedbank	8	8	1	1
1550	0	2	0.5	high	seedbank	8	8	1	1
1552	0	2	0.5	high	even	8	8	1	1
1551	0	2	0.5	high	even	8	8	1	1
1549	0	2	0.5	high	seedbank	8	8	1	1
1556	0	2	0.5	high	even	8	8	1	1
1555	0	2	0.5	high	even	8	8	1	1
1553	0	2	0.5	high	even	8	8	1	1
1554	0	2	0.5	high	even	8	8	1	1
1562	0	2	0.5	high	even	8	8	1	1
1561	0	2	0.5	high	even	8	8	1	1
1558	0	2	0.5	high	even	8	8	1	1
1557	0	2	0.5	high	even	8	8	1	1
1560	0	2	0.5	high	even	8	8	1	1
1559	0	2	0.5	high	even	8	8	1	1
1564	0	2	0.5	high	even	8	8	1	1
1567	0	2	0.5	high	even	8	8	1	1
1563	0	2	0.5	high	even	8	8	1	1
1565	0	2	0.5	high	even	8	8	1	1
1566	0	2	0.5	high	even	8	8	1	1
1568	0	2	0.5	high	even	8	8	1	1
1573	0	2	0.5	high	even	8	8	1	1
1571	0	2	0.5	high	even	8	8	1	1
1569	0	2	0.5	high	even	8	8	1	1
1574	0	2	0.5	high	even	8	8	1	1
1575	0	2	0.5	high	even	8	8	1	1
1577	0	2	0.5	high	even	8	8	1	1
1570	0	2	0.5	high	even	8	8	1	1
1579	0	2	0.5	high	even	8	8	1	1
1572	0	2	0.5	high	even	8	8	1	1
1578	0	2	0.5	high	even	8	8	1	1
1576	0	2	0.5	high	even	8	8	1	1
1581	0	2	0.5	high	even	8	8	1	1
1580	0	2	0.5	high	even	8	8	1	1
1584	0	2	0.5	high	even	8	8	1	1
1583	0	2	0.5	high	even	8	8	1	1
1601	0	2	1	low	seedbank	8	8	1	1
1602	0	2	1	low	seedbank	8	8	1	1
1582	0	2	0.5	high	even	8	8	1	1
1603	0	2	1	low	seedbank	8	8	1	1
1591	0	2	0.5	high	even	8	8	1	1
1604	0	2	1	low	seedbank	8	8	1	1
1585	0	2	0.5	high	even	8	8	1	1
1605	0	2	1	low	seedbank	8	8	1	1
1586	0	2	0.5	high	even	8	8	1	1
1589	0	2	0.5	high	even	8	8	1	1
1608	0	2	1	low	seedbank	8	8	1	1
1606	0	2	1	low	seedbank	8	8	1	1
1607	0	2	1	low	seedbank	8	8	1	1
1596	0	2	0.5	high	even	8	8	1	1
1587	0	2	0.5	high	even	8	8	1	1
1609	0	2	1	low	seedbank	8	8	1	1
1588	0	2	0.5	high	even	8	8	1	1
1598	0	2	0.5	high	even	8	8	1	1
1610	0	2	1	low	seedbank	8	8	1	1
1594	0	2	0.5	high	even	8	8	1	1
1590	0	2	0.5	high	even	8	8	1	1
1599	0	2	0.5	high	even	8	8	1	1
1611	0	2	1	low	seedbank	8	8	1	1
1620	0	2	1	low	seedbank	8	8	1	1
1592	0	2	0.5	high	even	8	8	1	1
1612	0	2	1	low	seedbank	8	8	1	1
1595	0	2	0.5	high	even	8	8	1	1
1615	0	2	1	low	seedbank	8	8	1	1
1616	0	2	1	low	seedbank	8	8	1	1
1593	0	2	0.5	high	even	8	8	1	1
1614	0	2	1	low	seedbank	8	8	1	1
1617	0	2	1	low	seedbank	8	8	1	1
1600	0	2	0.5	high	even	8	8	1	1
1619	0	2	1	low	seedbank	8	8	1	1
1613	0	2	1	low	seedbank	8	8	1	1
1618	0	2	1	low	seedbank	8	8	1	1
1597	0	2	0.5	high	even	8	8	1	1
1622	0	2	1	low	seedbank	8	8	1	1
1623	0	2	1	low	seedbank	8	8	1	1
1626	0	2	1	low	seedbank	8	8	1	1
1625	0	2	1	low	seedbank	8	8	1	1
1621	0	2	1	low	seedbank	8	8	1	1
1627	0	2	1	low	seedbank	8	8	1	1
1629	0	2	1	low	seedbank	8	8	1	1
1633	0	2	1	low	seedbank	8	8	1	1
1624	0	2	1	low	seedbank	8	7	1	1
1631	0	2	1	low	seedbank	8	8	1	1
1628	0	2	1	low	seedbank	8	8	1	1
1640	0	2	1	low	seedbank	8	7	1	1
1636	0	2	1	low	seedbank	8	8	1	1
1630	0	2	1	low	seedbank	8	8	1	1
1634	0	2	1	low	seedbank	8	8	1	1
1632	0	2	1	low	seedbank	8	8	1	1
1637	0	2	1	low	seedbank	8	8	1	1
1641	0	2	1	low	seedbank	8	8	1	1
1643	0	2	1	low	seedbank	8	8	1	1
1635	0	2	1	low	seedbank	8	8	1	1
1648	0	2	1	low	seedbank	8	8	1	1
1647	0	2	1	low	seedbank	8	8	1	1
1642	0	2	1	low	seedbank	8	8	1	1
1639	0	2	1	low	seedbank	8	8	1	1
1638	0	2	1	low	seedbank	8	7	1	1
1645	0	2	1	low	seedbank	8	8	1	1
1649	0	2	1	low	seedbank	8	8	1	1
1644	0	2	1	low	seedbank	8	8	1	1
1646	0	2	1	low	seedbank	8	8	1	1
1650	0	2	1	low	seedbank	8	8	1	1
1660	0	2	1	low	even	8	8	1	1
1655	0	2	1	low	even	8	8	1	1
1651	0	2	1	low	even	8	8	1	1
1659	0	2	1	low	even	8	8	1	1
1652	0	2	1	low	even	8	8	1	1
1653	0	2	1	low	even	8	8	1	1
1657	0	2	1	low	even	8	8	1	1
1656	0	2	1	low	even	8	7	1	1
1654	0	2	1	low	even	8	8	1	1
1658	0	2	1	low	even	8	8	1	1
1665	0	2	1	low	even	8	8	1	1
1662	0	2	1	low	even	8	8	1	1
1664	0	2	1	low	even	8	8	1	1
1669	0	2	1	low	even	8	8	1	1
1661	0	2	1	low	even	8	7	1	1
1671	0	2	1	low	even	8	8	1	1
1668	0	2	1	low	even	8	8	1	1
1670	0	2	1	low	even	8	8	1	1
1663	0	2	1	low	even	8	8	1	1
1666	0	2	1	low	even	8	8	1	1
1674	0	2	1	low	even	8	8	1	1
1667	0	2	1	low	even	8	7	1	1
1673	0	2	1	low	even	8	8	1	1
1672	0	2	1	low	even	8	8	1	1
1682	0	2	1	low	even	8	8	1	1
1676	0	2	1	low	even	8	7	1	1
1679	0	2	1	low	even	8	8	1	1
1685	0	2	1	low	even	8	7	1	1
1684	0	2	1	low	even	8	8	1	1
1686	0	2	1	low	even	8	8	1	1
1678	0	2	1	low	even	8	8	1	1
1680	0	2	1	low	even	8	6	1	1
1677	0	2	1	low	even	8	7	1	1
1675	0	2	1	low	even	8	8	1	1
1683	0	2	1	low	even	8	8	1	1
1692	0	2	1	low	even	8	8	1	1
1688	0	2	1	low	even	8	8	1	1
1693	0	2	1	low	even	8	8	1	1
1681	0	2	1	low	even	8	8	1	1
1690	0	2	1	low	even	8	8	1	1
1689	0	2	1	low	even	8	8	1	1
1687	0	2	1	low	even	8	8	1	1
1691	0	2	1	low	even	8	7	1	1
1698	0	2	1	low	even	8	8	1	1
1696	0	2	1	low	even	8	8	1	1
1699	0	2	1	low	even	8	8	1	1
1695	0	2	1	low	even	8	8	1	1
1697	0	2	1	low	even	8	8	1	1
1694	0	2	1	low	even	8	8	1	1
1700	0	2	1	low	even	8	8	1	1
1702	0	2	1	high	seedbank	8	8	1	1
1713	0	2	1	high	seedbank	8	8	1	1
1704	0	2	1	high	seedbank	8	8	1	1
1711	0	2	1	high	seedbank	8	8	1	1
1709	0	2	1	high	seedbank	8	8	1	1
1705	0	2	1	high	seedbank	8	8	1	1
1703	0	2	1	high	seedbank	8	8	1	1
1718	0	2	1	high	seedbank	8	8	1	1
1701	0	2	1	high	seedbank	8	8	1	1
1723	0	2	1	high	seedbank	8	8	1	1
1721	0	2	1	high	seedbank	8	8	1	1
1719	0	2	1	high	seedbank	8	8	1	1
1726	0	2	1	high	seedbank	8	8	1	1
1708	0	2	1	high	seedbank	8	8	1	1
1712	0	2	1	high	seedbank	8	8	1	1
1706	0	2	1	high	seedbank	8	8	1	1
1715	0	2	1	high	seedbank	8	8	1	1
1728	0	2	1	high	seedbank	8	8	1	1
1720	0	2	1	high	seedbank	8	8	1	1
1727	0	2	1	high	seedbank	8	8	1	1
1725	0	2	1	high	seedbank	8	8	1	1
1714	0	2	1	high	seedbank	8	8	1	1
1710	0	2	1	high	seedbank	8	8	1	1
1707	0	2	1	high	seedbank	8	8	1	1
1717	0	2	1	high	seedbank	8	8	1	1
1722	0	2	1	high	seedbank	8	8	1	1
1729	0	2	1	high	seedbank	8	8	1	1
1716	0	2	1	high	seedbank	8	8	1	1
1733	0	2	1	high	seedbank	8	8	1	1
1734	0	2	1	high	seedbank	8	8	1	1
1724	0	2	1	high	seedbank	8	8	1	1
1730	0	2	1	high	seedbank	8	8	1	1
1736	0	2	1	high	seedbank	8	8	1	1
1735	0	2	1	high	seedbank	8	8	1	1
1731	0	2	1	high	seedbank	8	8	1	1
1732	0	2	1	high	seedbank	8	8	1	1
1740	0	2	1	high	seedbank	8	8	1	1
1737	0	2	1	high	seedbank	8	8	1	1
1742	0	2	1	high	seedbank	8	8	1	1
1739	0	2	1	high	seedbank	8	8	1	1
1745	0	2	1	high	seedbank	8	8	1	1
1750	0	2	1	high	seedbank	8	8	1	1
1747	0	2	1	high	seedbank	8	8	1	1
1738	0	2	1	high	seedbank	8	8	1	1
1744	0	2	1	high	seedbank	8	8	1	1
1743	0	2	1	high	seedbank	8	8	1	1
1741	0	2	1	high	seedbank	8	8	1	1
1751	0	2	1	high	even	8	8	1	1
1752	0	2	1	high	even	8	8	1	1
1749	0	2	1	high	seedbank	8	8	1	1
1754	0	2	1	high	even	8	8	1	1
1760	0	2	1	high	even	8	8	1	1
1762	0	2	1	high	even	8	8	1	1
1748	0	2	1	high	seedbank	8	8	1	1
1746	0	2	1	high	seedbank	8	8	1	1
1753	0	2	1	high	even	8	8	1	1
1755	0	2	1	high	even	8	8	1	1
1765	0	2	1	high	even	8	8	1	1
1757	0	2	1	high	even	8	8	1	1
1756	0	2	1	high	even	8	8	1	1
1759	0	2	1	high	even	8	8	1	1
1763	0	2	1	high	even	8	8	1	1
1764	0	2	1	high	even	8	8	1	1
1773	0	2	1	high	even	8	8	1	1
1769	0	2	1	high	even	8	8	1	1
1758	0	2	1	high	even	8	8	1	1
1766	0	2	1	high	even	8	8	1	1
1761	0	2	1	high	even	8	8	1	1
1771	0	2	1	high	even	8	8	1	1
1767	0	2	1	high	even	8	8	1	1
1780	0	2	1	high	even	8	8	1	1
1775	0	2	1	high	even	8	8	1	1
1770	0	2	1	high	even	8	8	1	1
1768	0	2	1	high	even	8	8	1	1
1777	0	2	1	high	even	8	8	1	1
1772	0	2	1	high	even	8	7	1	1
1801	1	0	0	low	seedbank	16	16	1	1
1778	0	2	1	high	even	8	8	1	1
1781	0	2	1	high	even	8	8	1	1
1803	1	0	0	low	seedbank	16	16	1	1
1774	0	2	1	high	even	8	8	1	1
1805	1	0	0	low	seedbank	16	16	1	1
1804	1	0	0	low	seedbank	16	16	1	1
1807	1	0	0	low	seedbank	16	16	1	1
1802	1	0	0	low	seedbank	16	16	1	1
1784	0	2	1	high	even	8	8	1	1
1806	1	0	0	low	seedbank	16	16	1	1
1785	0	2	1	high	even	8	8	1	1
1808	1	0	0	low	seedbank	16	16	1	1
1776	0	2	1	high	even	8	7	1	1
1779	0	2	1	high	even	8	8	1	1
1809	1	0	0	low	seedbank	16	16	1	1
1810	1	0	0	low	seedbank	16	16	1	1
1795	0	2	1	high	even	8	8	1	1
1811	1	0	0	low	seedbank	16	16	1	1
1813	1	0	0	low	seedbank	16	16	1	1
1812	1	0	0	low	seedbank	16	16	1	1
1815	1	0	0	low	seedbank	16	16	1	1
1782	0	2	1	high	even	8	8	1	1
1783	0	2	1	high	even	8	8	1	1
1820	1	0	0	low	seedbank	16	16	1	1
1814	1	0	0	low	seedbank	16	16	1	1
1821	1	0	0	low	seedbank	16	16	1	1
1819	1	0	0	low	seedbank	16	16	1	1
1816	1	0	0	low	seedbank	16	16	1	1
1817	1	0	0	low	seedbank	16	16	1	1
1826	1	0	0	low	seedbank	16	16	1	1
1787	0	2	1	high	even	8	8	1	1
1790	0	2	1	high	even	8	8	1	1
1793	0	2	1	high	even	8	8	1	1
1818	1	0	0	low	seedbank	16	16	1	1
1796	0	2	1	high	even	8	8	1	1
1828	1	0	0	low	seedbank	16	16	1	1
1797	0	2	1	high	even	8	8	1	1
1827	1	0	0	low	seedbank	16	16	1	1
1822	1	0	0	low	seedbank	16	16	1	1
1825	1	0	0	low	seedbank	16	16	1	1
1792	0	2	1	high	even	8	8	1	1
1788	0	2	1	high	even	8	7	1	1
1786	0	2	1	high	even	8	8	1	1
1823	1	0	0	low	seedbank	16	16	1	1
1831	1	0	0	low	seedbank	16	16	1	1
1830	1	0	0	low	seedbank	16	16	1	1
1829	1	0	0	low	seedbank	16	16	1	1
1791	0	2	1	high	even	8	8	1	1
1835	1	0	0	low	seedbank	16	16	1	1
1789	0	2	1	high	even	8	8	1	1
1836	1	0	0	low	seedbank	16	16	1	1
1832	1	0	0	low	seedbank	16	16	1	1
1838	1	0	0	low	seedbank	16	16	1	1
1800	0	2	1	high	even	8	8	1	1
1824	1	0	0	low	seedbank	16	16	1	1
1833	1	0	0	low	seedbank	16	16	1	1
1794	0	2	1	high	even	8	8	1	1
1798	0	2	1	high	even	8	8	1	1
1834	1	0	0	low	seedbank	16	16	1	1
1847	1	0	0	low	seedbank	16	16	1	1
1837	1	0	0	low	seedbank	16	16	1	1
1799	0	2	1	high	even	8	8	1	1
1842	1	0	0	low	seedbank	16	16	1	1
1849	1	0	0	low	seedbank	16	16	1	1
1846	1	0	0	low	seedbank	16	16	1	1
1843	1	0	0	low	seedbank	16	16	1	1
1840	1	0	0	low	seedbank	16	16	1	1
1844	1	0	0	low	seedbank	16	16	1	1
1841	1	0	0	low	seedbank	16	16	1	1
1845	1	0	0	low	seedbank	16	16	1	1
1839	1	0	0	low	seedbank	16	16	1	1
1850	1	0	0	low	seedbank	16	16	1	1
1852	1	0	0	low	even	16	16	1	1
1855	1	0	0	low	even	16	16	1	1
1848	1	0	0	low	seedbank	16	16	1	1
1857	1	0	0	low	even	16	16	1	1
1858	1	0	0	low	even	16	16	1	1
1862	1	0	0	low	even	16	16	1	1
1870	1	0	0	low	even	16	16	1	1
1860	1	0	0	low	even	16	16	1	1
1859	1	0	0	low	even	16	16	1	1
1856	1	0	0	low	even	16	16	1	1
1854	1	0	0	low	even	16	16	1	1
1861	1	0	0	low	even	16	16	1	1
1853	1	0	0	low	even	16	16	1	1
1866	1	0	0	low	even	16	16	1	1
1879	1	0	0	low	even	16	16	1	1
1864	1	0	0	low	even	16	16	1	1
1881	1	0	0	low	even	16	16	1	1
1851	1	0	0	low	even	16	16	1	1
1872	1	0	0	low	even	16	16	1	1
1876	1	0	0	low	even	16	16	1	1
1865	1	0	0	low	even	16	16	1	1
1867	1	0	0	low	even	16	16	1	1
1877	1	0	0	low	even	16	16	1	1
1874	1	0	0	low	even	16	16	1	1
1868	1	0	0	low	even	16	16	1	1
1887	1	0	0	low	even	16	16	1	1
1873	1	0	0	low	even	16	16	1	1
1885	1	0	0	low	even	16	16	1	1
1883	1	0	0	low	even	16	16	1	1
1871	1	0	0	low	even	16	16	1	1
1863	1	0	0	low	even	16	16	1	1
1886	1	0	0	low	even	16	16	1	1
1880	1	0	0	low	even	16	16	1	1
1875	1	0	0	low	even	16	16	1	1
1882	1	0	0	low	even	16	16	1	1
1888	1	0	0	low	even	16	16	1	1
1878	1	0	0	low	even	16	16	1	1
1869	1	0	0	low	even	16	16	1	1
1884	1	0	0	low	even	16	16	1	1
1898	1	0	0	low	even	16	16	1	1
1892	1	0	0	low	even	16	16	1	1
1890	1	0	0	low	even	16	16	1	1
1889	1	0	0	low	even	16	16	1	1
1891	1	0	0	low	even	16	16	1	1
1896	1	0	0	low	even	16	16	1	1
1900	1	0	0	low	even	16	16	1	1
1894	1	0	0	low	even	16	16	1	1
1899	1	0	0	low	even	16	16	1	1
1893	1	0	0	low	even	16	16	1	1
1895	1	0	0	low	even	16	16	1	1
1897	1	0	0	low	even	16	16	1	1
1907	1	0	0	high	seedbank	16	16	1	1
1909	1	0	0	high	seedbank	16	16	1	1
1910	1	0	0	high	seedbank	16	16	1	1
1917	1	0	0	high	seedbank	16	16	1	1
1913	1	0	0	high	seedbank	16	16	1	1
1921	1	0	0	high	seedbank	16	15	1	1
1903	1	0	0	high	seedbank	16	16	1	1
1901	1	0	0	high	seedbank	16	16	1	1
1906	1	0	0	high	seedbank	16	14	1	1
1902	1	0	0	high	seedbank	16	16	1	1
1914	1	0	0	high	seedbank	16	16	1	1
1923	1	0	0	high	seedbank	16	16	1	1
1908	1	0	0	high	seedbank	16	16	1	1
1904	1	0	0	high	seedbank	16	15	1	1
1924	1	0	0	high	seedbank	16	16	1	1
1915	1	0	0	high	seedbank	16	16	1	1
1925	1	0	0	high	seedbank	16	16	1	1
1919	1	0	0	high	seedbank	16	16	1	1
1918	1	0	0	high	seedbank	16	16	1	1
1920	1	0	0	high	seedbank	16	16	1	1
1927	1	0	0	high	seedbank	16	16	1	1
1912	1	0	0	high	seedbank	16	15	1	1
1916	1	0	0	high	seedbank	16	16	1	1
1905	1	0	0	high	seedbank	16	16	1	1
1933	1	0	0	high	seedbank	16	16	1	1
1935	1	0	0	high	seedbank	16	16	1	1
1926	1	0	0	high	seedbank	16	16	1	1
1929	1	0	0	high	seedbank	16	16	1	1
1934	1	0	0	high	seedbank	16	16	1	1
1932	1	0	0	high	seedbank	16	15	1	1
1922	1	0	0	high	seedbank	16	16	1	1
1911	1	0	0	high	seedbank	16	16	1	1
1931	1	0	0	high	seedbank	16	16	1	1
1928	1	0	0	high	seedbank	16	16	1	1
1936	1	0	0	high	seedbank	16	15	1	1
1938	1	0	0	high	seedbank	16	16	1	1
1930	1	0	0	high	seedbank	16	16	1	1
1937	1	0	0	high	seedbank	16	16	1	1
1939	1	0	0	high	seedbank	16	16	1	1
1940	1	0	0	high	seedbank	16	16	1	1
1949	1	0	0	high	seedbank	16	16	1	1
1946	1	0	0	high	seedbank	16	16	1	1
1941	1	0	0	high	seedbank	16	16	1	1
1944	1	0	0	high	seedbank	16	15	1	1
1958	1	0	0	high	even	16	16	1	1
1961	1	0	0	high	even	16	16	1	1
1947	1	0	0	high	seedbank	16	16	1	1
1957	1	0	0	high	even	16	15	1	1
1952	1	0	0	high	even	16	16	1	1
1951	1	0	0	high	even	16	16	1	1
1943	1	0	0	high	seedbank	16	16	1	1
1950	1	0	0	high	seedbank	16	16	1	1
1953	1	0	0	high	even	16	16	1	1
1945	1	0	0	high	seedbank	16	16	1	1
1942	1	0	0	high	seedbank	16	16	1	1
1968	1	0	0	high	even	16	16	1	1
1955	1	0	0	high	even	16	15	1	1
1960	1	0	0	high	even	16	14	1	1
1967	1	0	0	high	even	16	16	1	1
1948	1	0	0	high	seedbank	16	16	1	1
1962	1	0	0	high	even	16	16	1	1
1959	1	0	0	high	even	16	15	1	1
1970	1	0	0	high	even	16	15	1	1
1966	1	0	0	high	even	16	16	1	1
1954	1	0	0	high	even	16	16	1	1
1964	1	0	0	high	even	16	16	1	1
1965	1	0	0	high	even	16	16	1	1
1969	1	0	0	high	even	16	16	1	1
1956	1	0	0	high	even	16	16	1	1
1973	1	0	0	high	even	16	16	1	1
1971	1	0	0	high	even	16	16	1	1
1963	1	0	0	high	even	16	16	1	1
1978	1	0	0	high	even	16	16	1	1
1977	1	0	0	high	even	16	16	1	1
1980	1	0	0	high	even	16	16	1	1
1972	1	0	0	high	even	16	16	1	1
1974	1	0	0	high	even	16	16	1	1
1976	1	0	0	high	even	16	16	1	1
1981	1	0	0	high	even	16	16	1	1
1987	1	0	0	high	even	16	15	1	1
2005	1	0	0.5	low	seedbank	16	16	1	1
1975	1	0	0	high	even	16	16	1	1
1982	1	0	0	high	even	16	15	1	1
1984	1	0	0	high	even	16	16	1	1
2003	1	0	0.5	low	seedbank	16	16	1	1
1991	1	0	0	high	even	16	16	1	1
1994	1	0	0	high	even	16	15	1	1
2002	1	0	0.5	low	seedbank	16	16	1	1
1979	1	0	0	high	even	16	16	1	1
2007	1	0	0.5	low	seedbank	16	16	1	1
1988	1	0	0	high	even	16	16	1	1
2006	1	0	0.5	low	seedbank	16	16	1	1
1985	1	0	0	high	even	16	16	1	1
1989	1	0	0	high	even	16	16	1	1
2001	1	0	0.5	low	seedbank	16	16	1	1
1992	1	0	0	high	even	16	16	1	1
1996	1	0	0	high	even	16	16	1	1
2009	1	0	0.5	low	seedbank	16	16	1	1
1995	1	0	0	high	even	16	16	1	1
[truncated: 69,252 more rows]
